# Supplementary material for: Low Depth Epigenetic Mapping of Maturation Versus Retrodifferentiation in HepaRG Cells
Source: Epigenomes. 2026 Jun 2;10(2):36. doi: 10.3390/epigenomes10020036 (PMC13298337; doi:10.3390/epigenomes10020036)
Supplement: Supplementary file 1 [file epigenomes-10-00036-s001.zip]

Archive with 1 entries (1 files):
- epigenomes-4328808-supplementary.xlsx
