# Supplementary material for: Low Depth Epigenetic Mapping of Maturation Versus Retrodifferentiation in HepaRG Cells
Source: Epigenomes. 2026 Jun 2;10(2):36. doi: 10.3390/epigenomes10020036 (PMC13298337; doi:10.3390/epigenomes10020036)
Supplement: Supplementary file 1 [file epigenomes-10-00036-s001.zip › epigenomes-4328808-supplementary.xlsx]

## Sheet: 1.DMLs_5mC_Diff.vs.Spheres
Table S1
site	chr	pos	Diff	Spheres	diff	diff.se	stat	phi1	phi2	pval	fdr	postprob.overThreshold	name	annotation	description	region	distance	subregion	insideDistance	exonnumber	nexons	UTR	strand	geneL	codingL	Geneid	subjectHits
73748	chr21	8214479	0.668818	0.403423	0.265395	0.0148113	17.9185	0.0184211	0.0129113	8.46238e-72	7.57535e-67	1	RNA5-8SN2	NR_146147	close to 3'	close to 3'	1907	NA	NA	NA	1	NA	+	152	NA	109864281	94453
73797	chr21	8214641	0.62961	0.38603	0.24358	0.0150336	16.2023	0.0308296	0.0129113	4.85732e-59	2.17409e-54	1	RNA5-8SN2	NR_146147	close to 3'	close to 3'	2069	NA	NA	NA	1	NA	+	152	NA	109864281	94453
73790	chr21	8214605	0.646756	0.390338	0.256418	0.0161965	15.8317	0.0179061	0.0130982	1.8806e-56	5.61159e-52	1	RNA5-8SN2	NR_146147	close to 3'	close to 3'	2033	NA	NA	NA	1	NA	+	152	NA	109864281	94453
73816	chr21	8214714	0.615988	0.393494	0.222494	0.0141942	15.675	0.0167275	0.0129113	2.24142e-55	5.01619e-51	1	RNA5-8SN2	NR_146147	close to 3'	close to 3'	2142	NA	NA	NA	1	NA	+	152	NA	109864281	94453
73763	chr21	8214544	0.64912	0.386384	0.262735	0.0170634	15.3976	0.017631	0.0130947	1.6994e-53	3.04254e-49	1	RNA5-8SN2	NR_146147	close to 3'	close to 3'	1972	NA	NA	NA	1	NA	+	152	NA	109864281	94453
73740	chr21	8214419	0.676415	0.40483	0.271586	0.017658	15.3803	0.0158213	0.0129113	2.21785e-53	3.30896e-49	1	RNA5-8SN2	NR_146147	close to 3'	close to 3'	1847	NA	NA	NA	1	NA	+	152	NA	109864281	94453
73824	chr21	8214731	0.614275	0.395418	0.218857	0.0143333	15.2691	0.0156791	0.0129113	1.22778e-52	1.57012e-48	1	RNA5-8SN2	NR_146147	close to 3'	close to 3'	2159	NA	NA	NA	1	NA	+	152	NA	109864281	94453
73807	chr21	8214667	0.621722	0.385728	0.235994	0.0156031	15.1248	0.016324	0.0129113	1.11109e-51	1.24328e-47	1	RNA5-8SN2	NR_146147	close to 3'	close to 3'	2095	NA	NA	NA	1	NA	+	152	NA	109864281	94453
73775	chr21	8214569	0.648034	0.389839	0.258196	0.0171102	15.0902	0.0152547	0.0130975	1.87997e-51	1.8699e-47	1	RNA5-8SN2	NR_146147	close to 3'	close to 3'	1997	NA	NA	NA	1	NA	+	152	NA	109864281	94453
73768	chr21	8214555	0.648342	0.386761	0.261581	0.0173642	15.0644	0.0180204	0.0126316	2.77782e-51	2.48665e-47	1	RNA5-8SN2	NR_146147	close to 3'	close to 3'	1983	NA	NA	NA	1	NA	+	152	NA	109864281	94453
73735	chr21	8214392	0.681494	0.409464	0.27203	0.0183083	14.8583	0.0152571	0.0129113	6.1488e-50	5.0039e-46	1	RNA5-8SN2	NR_146147	close to 3'	close to 3'	1820	NA	NA	NA	1	NA	+	152	NA	109864281	94453
73757	chr21	8214526	0.647731	0.38617	0.261561	0.0177118	14.7676	0.019007	0.0134689	2.37063e-49	1.76845e-45	1	RNA5-8SN2	NR_146147	close to 3'	close to 3'	1954	NA	NA	NA	1	NA	+	152	NA	109864281	94453
73754	chr21	8214508	0.649242	0.390393	0.258849	0.0176101	14.6989	0.0175601	0.0130979	6.55504e-49	4.5138e-45	1	RNA5-8SN2	NR_146147	close to 3'	close to 3'	1936	NA	NA	NA	1	NA	+	152	NA	109864281	94453
73747	chr21	8214478	0.668818	0.403423	0.265395	0.0182762	14.5214	0.0171009	0.0131086	8.87232e-48	5.36655e-44	1	RNA5-8SN2	NR_146147	close to 3'	close to 3'	1906	NA	NA	NA	1	NA	+	152	NA	109864281	94453
73762	chr21	8214538	0.64912	0.386384	0.262735	0.0180942	14.5204	0.0197704	0.0126316	8.99242e-48	5.36655e-44	1	RNA5-8SN2	NR_146147	close to 3'	close to 3'	1966	NA	NA	NA	1	NA	+	152	NA	109864281	94453
73765	chr21	8214548	0.64912	0.386384	0.262735	0.0182951	14.361	0.0161197	0.0134694	9.09186e-47	5.08678e-43	1	RNA5-8SN2	NR_146147	close to 3'	close to 3'	1976	NA	NA	NA	1	NA	+	152	NA	109864281	94453
73794	chr21	8214624	0.642166	0.387015	0.255152	0.0177786	14.3516	0.0211066	0.0125327	1.04081e-46	5.48067e-43	1	RNA5-8SN2	NR_146147	close to 3'	close to 3'	2052	NA	NA	NA	1	NA	+	152	NA	109864281	94453
73779	chr21	8214582	0.648309	0.391355	0.256955	0.0180196	14.2597	0.0202149	0.0130988	3.90093e-46	1.94002e-42	1	RNA5-8SN2	NR_146147	close to 3'	close to 3'	2010	NA	NA	NA	1	NA	+	152	NA	109864281	94453
73727	chr21	8214376	0.68007	0.410849	0.269221	0.0188901	14.252	0.0152618	0.0129113	4.35914e-46	2.0538e-42	1	RNA5-8SN2	NR_146147	close to 3'	close to 3'	1804	NA	NA	NA	1	NA	+	152	NA	109864281	94453
73771	chr21	8214562	0.647863	0.38704	0.260823	0.0183282	14.2307	0.0164974	0.0130952	5.908e-46	2.64436e-42	1	RNA5-8SN2	NR_146147	close to 3'	close to 3'	1990	NA	NA	NA	1	NA	+	152	NA	109864281	94453
73759	chr21	8214529	0.647731	0.38617	0.261561	0.0184041	14.2121	0.0155583	0.0134689	7.70495e-46	3.28444e-42	1	RNA5-8SN2	NR_146147	close to 3'	close to 3'	1957	NA	NA	NA	1	NA	+	152	NA	109864281	94453
73795	chr21	8214627	0.638205	0.383966	0.254239	0.0180175	14.1107	0.0204547	0.0125305	3.26429e-45	1.32824e-41	1	RNA5-8SN2	NR_146147	close to 3'	close to 3'	2055	NA	NA	NA	1	NA	+	152	NA	109864281	94453
73791	chr21	8214606	0.647986	0.39057	0.257416	0.0182917	14.0728	0.0171869	0.0127803	5.57826e-45	2.17111e-41	1	RNA5-8SN2	NR_146147	close to 3'	close to 3'	2034	NA	NA	NA	1	NA	+	152	NA	109864281	94453
73803	chr21	8214659	0.625251	0.38616	0.239091	0.01701	14.0559	0.016751	0.0130949	7.08609e-45	2.64305e-41	1	RNA5-8SN2	NR_146147	close to 3'	close to 3'	2087	NA	NA	NA	1	NA	+	152	NA	109864281	94453
73741	chr21	8214432	0.675569	0.402463	0.273106	0.0197418	13.8339	0.0199166	0.0131075	1.59158e-43	5.69899e-40	1	RNA5-8SN2	NR_146147	close to 3'	close to 3'	1860	NA	NA	NA	1	NA	+	152	NA	109864281	94453
73751	chr21	8214489	0.665042	0.401498	0.263544	0.0191365	13.7718	0.451055	0.0125425	3.76896e-43	1.29765e-39	1	RNA5-8SN2	NR_146147	close to 3'	close to 3'	1917	NA	NA	NA	1	NA	+	152	NA	109864281	94453
73737	chr21	8214403	0.678635	0.401588	0.277047	0.0201762	13.7314	0.0191198	0.0131068	6.58357e-43	2.18277e-39	1	RNA5-8SN2	NR_146147	close to 3'	close to 3'	1831	NA	NA	NA	1	NA	+	152	NA	109864281	94453
73808	chr21	8214668	0.621722	0.385728	0.235994	0.0172022	13.7188	0.0158795	0.0126316	7.8357e-43	2.50513e-39	1	RNA5-8SN2	NR_146147	close to 3'	close to 3'	2096	NA	NA	NA	1	NA	+	152	NA	109864281	94453
73764	chr21	8214545	0.64912	0.386384	0.262735	0.0191703	13.7053	0.0580384	0.0126316	9.43268e-43	2.91171e-39	1	RNA5-8SN2	NR_146147	close to 3'	close to 3'	1973	NA	NA	NA	1	NA	+	152	NA	109864281	94453
73773	chr21	8214565	0.647863	0.38704	0.260823	0.019039	13.6994	0.0158387	0.0134711	1.02346e-42	3.05394e-39	1	RNA5-8SN2	NR_146147	close to 3'	close to 3'	1993	NA	NA	NA	1	NA	+	152	NA	109864281	94453
73777	chr21	8214580	0.648309	0.391355	0.256955	0.0188789	13.6107	0.01676	0.0134826	3.46068e-42	9.99332e-39	1	RNA5-8SN2	NR_146147	close to 3'	close to 3'	2008	NA	NA	NA	1	NA	+	152	NA	109864281	94453
73804	chr21	8214660	0.625251	0.38616	0.239091	0.0175895	13.5928	0.0255207	0.0130712	4.4189e-42	1.23616e-38	1	RNA5-8SN2	NR_146147	close to 3'	close to 3'	2088	NA	NA	NA	1	NA	+	152	NA	109864281	94453
73718	chr21	8214346	0.676158	0.412511	0.263647	0.019635	13.4274	0.0170664	0.0131158	4.1772e-41	1.13313e-37	1	RNA5-8SN2	NR_146147	close to 3'	close to 3'	1774	NA	NA	NA	1	NA	+	152	NA	109864281	94453
73806	chr21	8214664	0.623279	0.38547	0.237809	0.017815	13.3488	0.0160087	0.0127893	1.20355e-40	3.16879e-37	1	RNA5-8SN2	NR_146147	close to 3'	close to 3'	2092	NA	NA	NA	1	NA	+	152	NA	109864281	94453
73792	chr21	8214610	0.648502	0.389656	0.258845	0.0194877	13.2825	0.016849	0.0140966	2.92388e-40	7.47828e-37	1	RNA5-8SN2	NR_146147	close to 3'	close to 3'	2038	NA	NA	NA	1	NA	+	152	NA	109864281	94453
73733	chr21	8214389	0.680805	0.407427	0.273379	0.0206867	13.2152	0.019073	0.0126316	7.17202e-40	1.7834e-36	1	RNA5-8SN2	NR_146147	close to 3'	close to 3'	1817	NA	NA	NA	1	NA	+	152	NA	109864281	94453
73742	chr21	8214433	0.675569	0.402463	0.273106	0.0206821	13.2049	0.0164493	0.0131075	8.21639e-40	1.98788e-36	1	RNA5-8SN2	NR_146147	close to 3'	close to 3'	1861	NA	NA	NA	1	NA	+	152	NA	109864281	94453
73802	chr21	8214656	0.625251	0.38616	0.239091	0.0183052	13.0613	0.0183675	0.0124312	5.47739e-39	1.29033e-35	1	RNA5-8SN2	NR_146147	close to 3'	close to 3'	2084	NA	NA	NA	1	NA	+	152	NA	109864281	94453
73725	chr21	8214372	0.679672	0.408821	0.270851	0.0207632	13.0448	0.0167973	0.0126316	6.80377e-39	1.56169e-35	1	RNA5-8SN2	NR_146147	close to 3'	close to 3'	1800	NA	NA	NA	1	NA	+	152	NA	109864281	94453
73752	chr21	8214504	0.653741	0.394374	0.259367	0.0199153	13.0235	0.027809	0.01349	8.99111e-39	2.01217e-35	1	RNA5-8SN2	NR_146147	close to 3'	close to 3'	1932	NA	NA	NA	1	NA	+	152	NA	109864281	94453
73756	chr21	8214515	0.650171	0.388852	0.261318	0.0202296	12.9176	0.165489	0.0136868	3.58017e-38	7.81682e-35	1	RNA5-8SN2	NR_146147	close to 3'	close to 3'	1943	NA	NA	NA	1	NA	+	152	NA	109864281	94453
73784	chr21	8214593	0.645476	0.389604	0.255872	0.0198994	12.8583	0.0172479	0.0126024	7.72581e-38	1.64666e-34	1	RNA5-8SN2	NR_146147	close to 3'	close to 3'	2021	NA	NA	NA	1	NA	+	152	NA	109864281	94453
73782	chr21	8214590	0.6458	0.388577	0.257223	0.0200128	12.8529	0.0176432	0.0140893	8.27947e-38	1.72363e-34	1	RNA5-8SN2	NR_146147	close to 3'	close to 3'	2018	NA	NA	NA	1	NA	+	152	NA	109864281	94453
73774	chr21	8214566	0.647863	0.38704	0.260823	0.0203046	12.8455	0.0180225	0.0125323	9.11779e-38	1.85501e-34	1	RNA5-8SN2	NR_146147	close to 3'	close to 3'	1994	NA	NA	NA	1	NA	+	152	NA	109864281	94453
73805	chr21	8214663	0.623279	0.38547	0.237809	0.018535	12.8303	0.0159182	0.0125316	1.10971e-37	2.20754e-34	1	RNA5-8SN2	NR_146147	close to 3'	close to 3'	2091	NA	NA	NA	1	NA	+	152	NA	109864281	94453
73743	chr21	8214447	0.676187	0.40775	0.268437	0.020968	12.8023	0.121116	0.0125468	1.59243e-37	3.09893e-34	1	RNA5-8SN2	NR_146147	close to 3'	close to 3'	1875	NA	NA	NA	1	NA	+	152	NA	109864281	94453
73761	chr21	8214537	0.647545	0.3852	0.262346	0.0206911	12.6791	0.0178595	0.0125926	7.71764e-37	1.44784e-33	1	RNA5-8SN2	NR_146147	close to 3'	close to 3'	1965	NA	NA	NA	1	NA	+	152	NA	109864281	94453
73788	chr21	8214599	0.643966	0.388756	0.25521	0.0201291	12.6787	0.0262157	0.0126006	7.76338e-37	1.44784e-33	1	RNA5-8SN2	NR_146147	close to 3'	close to 3'	2027	NA	NA	NA	1	NA	+	152	NA	109864281	94453
73789	chr21	8214600	0.644972	0.38828	0.256693	0.0203155	12.6353	0.0218542	0.0124293	1.34846e-36	2.46351e-33	1	RNA5-8SN2	NR_146147	close to 3'	close to 3'	2028	NA	NA	NA	1	NA	+	152	NA	109864281	94453
73749	chr21	8214485	0.669606	0.403391	0.266215	0.0211355	12.5956	0.0287295	0.0126307	2.23118e-36	3.99462e-33	1	RNA5-8SN2	NR_146147	close to 3'	close to 3'	1913	NA	NA	NA	1	NA	+	152	NA	109864281	94453
73799	chr21	8214651	0.627084	0.388218	0.238866	0.0189708	12.5912	0.0188766	0.0134753	2.35986e-36	4.14215e-33	1	RNA5-8SN2	NR_146147	close to 3'	close to 3'	2079	NA	NA	NA	1	NA	+	152	NA	109864281	94453
73812	chr21	8214702	0.617902	0.393345	0.224557	0.0178471	12.5823	0.0151033	0.0134898	2.64173e-36	4.54773e-33	1	RNA5-8SN2	NR_146147	close to 3'	close to 3'	2130	NA	NA	NA	1	NA	+	152	NA	109864281	94453
73835	chr21	8214752	0.616591	0.399416	0.217175	0.017298	12.5549	0.0200496	0.0141568	3.7358e-36	6.30983e-33	1	RNA5-8SN2	NR_146147	close to 3'	close to 3'	2180	NA	NA	NA	1	NA	+	152	NA	109864281	94453
73738	chr21	8214404	0.676973	0.398397	0.278576	0.0222261	12.5338	0.0179318	0.0133596	4.87958e-36	8.08909e-33	1	RNA5-8SN2	NR_146147	close to 3'	close to 3'	1832	NA	NA	NA	1	NA	+	152	NA	109864281	94453
73786	chr21	8214595	0.644299	0.388713	0.255586	0.0204285	12.5112	0.0157323	0.0126005	6.48125e-36	1.05489e-32	1	RNA5-8SN2	NR_146147	close to 3'	close to 3'	2023	NA	NA	NA	1	NA	+	152	NA	109864281	94453
73739	chr21	8214411	0.678893	0.402762	0.276131	0.0221326	12.4762	0.0222392	0.0126316	1.00657e-35	1.60904e-32	1	RNA5-8SN2	NR_146147	close to 3'	close to 3'	1839	NA	NA	NA	1	NA	+	152	NA	109864281	94453
73801	chr21	8214655	0.625251	0.38616	0.239091	0.0191705	12.4718	0.0161171	0.0125956	1.06369e-35	1.67052e-32	1	RNA5-8SN2	NR_146147	close to 3'	close to 3'	2083	NA	NA	NA	1	NA	+	152	NA	109864281	94453
73832	chr21	8214745	0.615489	0.392818	0.222671	0.0178582	12.4688	0.0152813	0.013489	1.10439e-35	1.70453e-32	1	RNA5-8SN2	NR_146147	close to 3'	close to 3'	2173	NA	NA	NA	1	NA	+	152	NA	109864281	94453
73833	chr21	8214746	0.615489	0.392818	0.222671	0.0178638	12.4649	0.0200935	0.0137051	1.15996e-35	1.75995e-32	1	RNA5-8SN2	NR_146147	close to 3'	close to 3'	2174	NA	NA	NA	1	NA	+	152	NA	109864281	94453
73818	chr21	8214722	0.6146	0.39426	0.22034	0.0177929	12.3836	0.0165167	0.0134922	3.20587e-35	4.78305e-32	1	RNA5-8SN2	NR_146147	close to 3'	close to 3'	2150	NA	NA	NA	1	NA	+	152	NA	109864281	94453
73820	chr21	8214724	0.614175	0.395195	0.21898	0.0176945	12.3756	0.0148602	0.0134948	3.54329e-35	5.19981e-32	1	RNA5-8SN2	NR_146147	close to 3'	close to 3'	2152	NA	NA	NA	1	NA	+	152	NA	109864281	94453
73822	chr21	8214726	0.614175	0.395195	0.21898	0.0176989	12.3725	0.0149434	0.0134948	3.6823e-35	5.31665e-32	1	RNA5-8SN2	NR_146147	close to 3'	close to 3'	2154	NA	NA	NA	1	NA	+	152	NA	109864281	94453
73829	chr21	8214740	0.615489	0.392818	0.222671	0.0180243	12.3539	0.0209496	0.0124242	4.6391e-35	6.59179e-32	1	RNA5-8SN2	NR_146147	close to 3'	close to 3'	2168	NA	NA	NA	1	NA	+	152	NA	109864281	94453
73814	chr21	8214704	0.615988	0.393494	0.222494	0.01813	12.2722	0.0158789	0.0134902	1.27796e-34	1.7875e-31	1	RNA5-8SN2	NR_146147	close to 3'	close to 3'	2132	NA	NA	NA	1	NA	+	152	NA	109864281	94453
73721	chr21	8214363	0.680523	0.41078	0.269743	0.0220142	12.2532	0.0152461	0.0135324	1.6157e-34	2.22515e-31	1	RNA5-8SN2	NR_146147	close to 3'	close to 3'	1791	NA	NA	NA	1	NA	+	152	NA	109864281	94453
73830	chr21	8214742	0.615489	0.392818	0.222671	0.0181847	12.245	0.017928	0.013489	1.78727e-34	2.39491e-31	1	RNA5-8SN2	NR_146147	close to 3'	close to 3'	2170	NA	NA	NA	1	NA	+	152	NA	109864281	94453
73848	chr21	8214788	0.608062	0.416218	0.191844	0.0156674	12.2447	0.026785	0.0126316	1.79248e-34	2.39491e-31	1	RNA5-8SN2	NR_146147	close to 3'	close to 3'	2216	NA	NA	NA	1	NA	+	152	NA	109864281	94453
73729	chr21	8214381	0.6823	0.410836	0.271464	0.02248	12.0758	0.0151072	0.0135328	1.41839e-33	1.86723e-30	1	RNA5-8SN2	NR_146147	close to 3'	close to 3'	1809	NA	NA	NA	1	NA	+	152	NA	109864281	94453
73836	chr21	8214755	0.618021	0.40098	0.217041	0.0179935	12.0621	0.0307165	0.0141659	1.67364e-33	2.17132e-30	1	RNA5-8SN2	NR_146147	close to 3'	close to 3'	2183	NA	NA	NA	1	NA	+	152	NA	109864281	94453
73831	chr21	8214743	0.615489	0.392818	0.222671	0.0185055	12.0327	0.01975	0.0124242	2.39151e-33	3.05833e-30	1	RNA5-8SN2	NR_146147	close to 3'	close to 3'	2171	NA	NA	NA	1	NA	+	152	NA	109864281	94453
73825	chr21	8214732	0.614275	0.395418	0.218857	0.0182382	11.9999	0.017034	0.0124219	3.55784e-33	4.48579e-30	1	RNA5-8SN2	NR_146147	close to 3'	close to 3'	2160	NA	NA	NA	1	NA	+	152	NA	109864281	94453
73722	chr21	8214364	0.680523	0.41078	0.269743	0.0225265	11.9745	0.0151989	0.0125488	4.83451e-33	6.01077e-30	1	RNA5-8SN2	NR_146147	close to 3'	close to 3'	1792	NA	NA	NA	1	NA	+	152	NA	109864281	94453
73828	chr21	8214739	0.614358	0.392325	0.222033	0.0186584	11.8999	0.0203926	0.0126097	1.1848e-32	1.45289e-29	1	RNA5-8SN2	NR_146147	close to 3'	close to 3'	2167	NA	NA	NA	1	NA	+	152	NA	109864281	94453
73800	chr21	8214652	0.626497	0.38797	0.238526	0.0201067	11.863	0.016501	0.012704	1.84195e-32	2.22821e-29	1	RNA5-8SN2	NR_146147	close to 3'	close to 3'	2080	NA	NA	NA	1	NA	+	152	NA	109864281	94453
73745	chr21	8214450	0.676187	0.40775	0.268437	0.0227018	11.8245	0.0176412	0.0126396	2.91708e-32	3.48174e-29	1	RNA5-8SN2	NR_146147	close to 3'	close to 3'	1878	NA	NA	NA	1	NA	+	152	NA	109864281	94453
73780	chr21	8214583	0.648309	0.391355	0.256955	0.0218852	11.741	0.0217085	0.0126055	7.85223e-32	9.2489e-29	1	RNA5-8SN2	NR_146147	close to 3'	close to 3'	2011	NA	NA	NA	1	NA	+	152	NA	109864281	94453
73811	chr21	8214697	0.614187	0.392175	0.222013	0.0189168	11.7363	0.0240344	0.0133506	8.30889e-32	9.65968e-29	1	RNA5-8SN2	NR_146147	close to 3'	close to 3'	2125	NA	NA	NA	1	NA	+	152	NA	109864281	94453
73776	chr21	8214570	0.648034	0.389839	0.258196	0.0220311	11.7196	0.0159715	0.0122568	1.01115e-31	1.16046e-28	1	RNA5-8SN2	NR_146147	close to 3'	close to 3'	1998	NA	NA	NA	1	NA	+	152	NA	109864281	94453
73834	chr21	8214751	0.616591	0.399416	0.217175	0.0185618	11.7001	0.0154358	0.0141568	1.2726e-31	1.44203e-28	1	RNA5-8SN2	NR_146147	close to 3'	close to 3'	2179	NA	NA	NA	1	NA	+	152	NA	109864281	94453
73826	chr21	8214736	0.615349	0.395246	0.220103	0.0189089	11.6402	0.0245843	0.0141324	2.5743e-31	2.88058e-28	1	RNA5-8SN2	NR_146147	close to 3'	close to 3'	2164	NA	NA	NA	1	NA	+	152	NA	109864281	94453
73796	chr21	8214628	0.637549	0.384155	0.253393	0.0217964	11.6255	0.0278583	0.0146173	3.05888e-31	3.38056e-28	1	RNA5-8SN2	NR_146147	close to 3'	close to 3'	2056	NA	NA	NA	1	NA	+	152	NA	109864281	94453
73827	chr21	8214737	0.614358	0.392325	0.222033	0.0191196	11.6129	0.0312676	0.0124247	3.54522e-31	3.87025e-28	1	RNA5-8SN2	NR_146147	close to 3'	close to 3'	2165	NA	NA	NA	1	NA	+	152	NA	109864281	94453
73793	chr21	8214611	0.650357	0.389433	0.260924	0.0225306	11.5809	0.0245266	0.0120148	5.15226e-31	5.55687e-28	1	RNA5-8SN2	NR_146147	close to 3'	close to 3'	2039	NA	NA	NA	1	NA	+	152	NA	109864281	94453
73837	chr21	8214757	0.619791	0.40668	0.213112	0.0185408	11.4942	0.0221506	0.0126402	1.41116e-30	1.50386e-27	1	RNA5-8SN2	NR_146147	close to 3'	close to 3'	2185	NA	NA	NA	1	NA	+	152	NA	109864281	94453
73781	chr21	8214586	0.646583	0.389268	0.257314	0.0224161	11.479	0.01855	0.0122567	1.68181e-30	1.7712e-27	1	RNA5-8SN2	NR_146147	close to 3'	close to 3'	2014	NA	NA	NA	1	NA	+	152	NA	109864281	94453
73846	chr21	8214775	0.61929	0.411665	0.207625	0.0181724	11.4253	0.0168446	0.0125506	3.12658e-30	3.25448e-27	1	RNA5-8SN2	NR_146147	close to 3'	close to 3'	2203	NA	NA	NA	1	NA	+	152	NA	109864281	94453
73750	chr21	8214486	0.667033	0.40218	0.264853	0.0233117	11.3614	0.0180882	0.0137821	6.51204e-30	6.70052e-27	1	RNA5-8SN2	NR_146147	close to 3'	close to 3'	1914	NA	NA	NA	1	NA	+	152	NA	109864281	94453
73723	chr21	8214366	0.679672	0.408821	0.270851	0.0238543	11.3544	0.0178829	0.0124122	7.05303e-30	7.1747e-27	1	RNA5-8SN2	NR_146147	close to 3'	close to 3'	1794	NA	NA	NA	1	NA	+	152	NA	109864281	94453
73850	chr21	8214806	0.604031	0.425359	0.178672	0.0157525	11.3425	0.171949	0.0133086	8.08441e-30	8.13146e-27	1	RNA5-8SN2	NR_146147	close to 3'	close to 3'	2234	NA	NA	NA	1	NA	+	152	NA	109864281	94453
73760	chr21	8214530	0.647731	0.38617	0.261561	0.0230762	11.3347	0.0167203	0.0128186	8.83598e-30	8.78866e-27	1	RNA5-8SN2	NR_146147	close to 3'	close to 3'	1958	NA	NA	NA	1	NA	+	152	NA	109864281	94453
73845	chr21	8214770	0.61929	0.411665	0.207625	0.0183895	11.2904	0.0171543	0.0126551	1.46368e-29	1.43985e-26	1	RNA5-8SN2	NR_146147	close to 3'	close to 3'	2198	NA	NA	NA	1	NA	+	152	NA	109864281	94453
73719	chr21	8214360	0.678517	0.410395	0.268122	0.0237854	11.2725	0.0502949	0.0126488	1.79317e-29	1.73964e-26	1	RNA5-8SN2	NR_146147	close to 3'	close to 3'	1788	NA	NA	NA	1	NA	+	152	NA	109864281	94453
73841	chr21	8214763	0.619678	0.408947	0.210732	0.0186954	11.2719	0.0211923	0.014213	1.80731e-29	1.73964e-26	1	RNA5-8SN2	NR_146147	close to 3'	close to 3'	2191	NA	NA	NA	1	NA	+	152	NA	109864281	94453
73821	chr21	8214725	0.614175	0.395195	0.21898	0.0194393	11.2648	0.014476	0.0133331	1.9587e-29	1.86531e-26	1	RNA5-8SN2	NR_146147	close to 3'	close to 3'	2153	NA	NA	NA	1	NA	+	152	NA	109864281	94453
73755	chr21	8214509	0.649242	0.390393	0.258849	0.0230457	11.232	0.29893	0.0132376	2.84081e-29	2.67688e-26	1	RNA5-8SN2	NR_146147	close to 3'	close to 3'	1937	NA	NA	NA	1	NA	+	152	NA	109864281	94453
73809	chr21	8214684	0.615086	0.38936	0.225726	0.0201129	11.223	0.0168899	0.0133686	3.14534e-29	2.93296e-26	1	RNA5-8SN2	NR_146147	close to 3'	close to 3'	2112	NA	NA	NA	1	NA	+	152	NA	109864281	94453
73714	chr21	8214335	0.67136	0.419424	0.251937	0.0224757	11.2093	0.0160086	0.0126316	3.67138e-29	3.3882e-26	1	RNA5-8SN2	NR_146147	close to 3'	close to 3'	1763	NA	NA	NA	1	NA	+	152	NA	109864281	94453
73769	chr21	8214556	0.64953	0.38793	0.2616	0.023355	11.201	0.0143473	0.0122562	4.03146e-29	3.68253e-26	1	RNA5-8SN2	NR_146147	close to 3'	close to 3'	1984	NA	NA	NA	1	NA	+	152	NA	109864281	94453
73838	chr21	8214758	0.619791	0.40668	0.213112	0.0190334	11.1967	0.0260051	0.0122892	4.2313e-29	3.82604e-26	1	RNA5-8SN2	NR_146147	close to 3'	close to 3'	2186	NA	NA	NA	1	NA	+	152	NA	109864281	94453
73731	chr21	8214384	0.680805	0.407427	0.273379	0.0244303	11.1902	0.01531	0.0141945	4.55634e-29	4.07874e-26	1	RNA5-8SN2	NR_146147	close to 3'	close to 3'	1812	NA	NA	NA	1	NA	+	152	NA	109864281	94453
73732	chr21	8214385	0.680805	0.407427	0.273379	0.0244504	11.1809	0.0183547	0.0127534	5.0549e-29	4.48025e-26	1	RNA5-8SN2	NR_146147	close to 3'	close to 3'	1813	NA	NA	NA	1	NA	+	152	NA	109864281	94453
73758	chr21	8214527	0.647731	0.38617	0.261561	0.0234833	11.1382	0.0160649	0.0127663	8.17624e-29	7.17569e-26	1	RNA5-8SN2	NR_146147	close to 3'	close to 3'	1955	NA	NA	NA	1	NA	+	152	NA	109864281	94453
73810	chr21	8214690	0.615086	0.38936	0.225726	0.0202692	11.1364	0.0148846	0.0140345	8.34185e-29	7.18024e-26	1	RNA5-8SN2	NR_146147	close to 3'	close to 3'	2118	NA	NA	NA	1	NA	+	152	NA	109864281	94453
73843	chr21	8214766	0.62131	0.411	0.21031	0.0188839	11.137	0.0160668	0.0142254	8.28804e-29	7.18024e-26	1	RNA5-8SN2	NR_146147	close to 3'	close to 3'	2194	NA	NA	NA	1	NA	+	152	NA	109864281	94453
73815	chr21	8214705	0.615988	0.393494	0.222494	0.0201661	11.033	0.0196366	0.0122585	2.64771e-28	2.23793e-25	1	RNA5-8SN2	NR_146147	close to 3'	close to 3'	2133	NA	NA	NA	1	NA	+	152	NA	109864281	94453
73813	chr21	8214703	0.615988	0.393494	0.222494	0.0201663	11.033	0.0181944	0.0126834	2.64997e-28	2.23793e-25	1	RNA5-8SN2	NR_146147	close to 3'	close to 3'	2131	NA	NA	NA	1	NA	+	152	NA	109864281	94453
73849	chr21	8214805	0.604581	0.425157	0.179425	0.0163335	10.9851	0.0223118	0.0131281	4.50892e-28	3.77224e-25	0.999999	RNA5-8SN2	NR_146147	close to 3'	close to 3'	2233	NA	NA	NA	1	NA	+	152	NA	109864281	94453
73770	chr21	8214560	0.647863	0.38704	0.260823	0.0237693	10.9731	0.01842	0.012296	5.14778e-28	4.26684e-25	1	RNA5-8SN2	NR_146147	close to 3'	close to 3'	1988	NA	NA	NA	1	NA	+	152	NA	109864281	94453
73726	chr21	8214373	0.679672	0.408821	0.270851	0.0247251	10.9545	0.0174857	0.0126412	6.32261e-28	5.19255e-25	1	RNA5-8SN2	NR_146147	close to 3'	close to 3'	1801	NA	NA	NA	1	NA	+	152	NA	109864281	94453
73855	chr21	8214828	0.600962	0.427754	0.173208	0.0159801	10.839	0.0205703	0.0133043	2.2501e-27	1.83113e-24	0.999998	RNA5-8SN2	NR_146147	close to 3'	close to 3'	2256	NA	NA	NA	1	NA	+	152	NA	109864281	94453
73766	chr21	8214549	0.64912	0.386384	0.262735	0.0242561	10.8317	0.016965	0.0124115	2.43501e-27	1.96376e-24	1	RNA5-8SN2	NR_146147	close to 3'	close to 3'	1977	NA	NA	NA	1	NA	+	152	NA	109864281	94453
73778	chr21	8214581	0.648309	0.391355	0.256955	0.0237698	10.8101	0.0197158	0.012284	3.08284e-27	2.46401e-24	1	RNA5-8SN2	NR_146147	close to 3'	close to 3'	2009	NA	NA	NA	1	NA	+	152	NA	109864281	94453
73844	chr21	8214767	0.62131	0.411	0.21031	0.0195114	10.7788	0.0171536	0.0129322	4.33283e-27	3.43245e-24	1	RNA5-8SN2	NR_146147	close to 3'	close to 3'	2195	NA	NA	NA	1	NA	+	152	NA	109864281	94453
73839	chr21	8214760	0.621434	0.409666	0.211768	0.019691	10.7546	0.01706	0.0122668	5.63984e-27	4.42866e-24	1	RNA5-8SN2	NR_146147	close to 3'	close to 3'	2188	NA	NA	NA	1	NA	+	152	NA	109864281	94453
73728	chr21	8214377	0.680307	0.408223	0.272084	0.0254883	10.6749	0.0219404	0.0126398	1.33446e-26	1.03876e-23	1	RNA5-8SN2	NR_146147	close to 3'	close to 3'	1805	NA	NA	NA	1	NA	+	152	NA	109864281	94453
73736	chr21	8214393	0.681494	0.409464	0.27203	0.0255116	10.663	0.0163558	0.0122658	1.51641e-26	1.17022e-23	1	RNA5-8SN2	NR_146147	close to 3'	close to 3'	1821	NA	NA	NA	1	NA	+	152	NA	109864281	94453
73744	chr21	8214448	0.676187	0.40775	0.268437	0.0251844	10.6589	0.0144323	0.0130461	1.58475e-26	1.21251e-23	1	RNA5-8SN2	NR_146147	close to 3'	close to 3'	1876	NA	NA	NA	1	NA	+	152	NA	109864281	94453
73716	chr21	8214342	0.672176	0.414868	0.257309	0.0241958	10.6344	0.0250841	0.0125519	2.06049e-26	1.56314e-23	1	RNA5-8SN2	NR_146147	close to 3'	close to 3'	1770	NA	NA	NA	1	NA	+	152	NA	109864281	94453
73842	chr21	8214764	0.619678	0.408947	0.210732	0.0198948	10.5923	0.0168745	0.0126492	3.23612e-26	2.43438e-23	1	RNA5-8SN2	NR_146147	close to 3'	close to 3'	2192	NA	NA	NA	1	NA	+	152	NA	109864281	94453
73753	chr21	8214505	0.651028	0.391976	0.259052	0.0245831	10.5378	0.222148	0.0153443	5.7824e-26	4.31357e-23	1	RNA5-8SN2	NR_146147	close to 3'	close to 3'	1933	NA	NA	NA	1	NA	+	152	NA	109864281	94453
73785	chr21	8214594	0.644299	0.388713	0.255586	0.0242563	10.5369	0.0183801	0.0122359	5.83931e-26	4.32003e-23	1	RNA5-8SN2	NR_146147	close to 3'	close to 3'	2022	NA	NA	NA	1	NA	+	152	NA	109864281	94453
73730	chr21	8214382	0.6823	0.410836	0.271464	0.0257782	10.5307	0.0185913	0.0124106	6.23381e-26	4.57409e-23	1	RNA5-8SN2	NR_146147	close to 3'	close to 3'	1810	NA	NA	NA	1	NA	+	152	NA	109864281	94453
73712	chr21	8214333	0.67136	0.419424	0.251937	0.0239729	10.5092	0.0185062	0.0127348	7.83258e-26	5.70046e-23	1	RNA5-8SN2	NR_146147	close to 3'	close to 3'	1761	NA	NA	NA	1	NA	+	152	NA	109864281	94453
73720	chr21	8214361	0.680523	0.41078	0.269743	0.0256917	10.4992	0.0150405	0.0126219	8.70833e-26	6.28671e-23	1	RNA5-8SN2	NR_146147	close to 3'	close to 3'	1789	NA	NA	NA	1	NA	+	152	NA	109864281	94453
73715	chr21	8214336	0.672632	0.417806	0.254827	0.0243043	10.4848	0.0169798	0.0125541	1.01429e-25	7.26377e-23	1	RNA5-8SN2	NR_146147	close to 3'	close to 3'	1764	NA	NA	NA	1	NA	+	152	NA	109864281	94453
73787	chr21	8214596	0.644299	0.388713	0.255586	0.0243875	10.4802	0.0183085	0.0120145	1.06537e-25	7.56904e-23	1	RNA5-8SN2	NR_146147	close to 3'	close to 3'	2024	NA	NA	NA	1	NA	+	152	NA	109864281	94453
73734	chr21	8214390	0.680805	0.407427	0.273379	0.0261752	10.4442	0.0171814	0.012909	1.55768e-25	1.09796e-22	1	RNA5-8SN2	NR_146147	close to 3'	close to 3'	1818	NA	NA	NA	1	NA	+	152	NA	109864281	94453
73772	chr21	8214563	0.647863	0.38704	0.260823	0.0251852	10.3562	0.0202929	0.0124535	3.9217e-25	2.74268e-22	1	RNA5-8SN2	NR_146147	close to 3'	close to 3'	1991	NA	NA	NA	1	NA	+	152	NA	109864281	94453
73767	chr21	8214552	0.647969	0.386795	0.261174	0.025357	10.2999	0.0173739	0.0123415	7.05671e-25	4.89692e-22	1	RNA5-8SN2	NR_146147	close to 3'	close to 3'	1980	NA	NA	NA	1	NA	+	152	NA	109864281	94453
73858	chr21	8214842	0.601064	0.435645	0.165419	0.0161461	10.2451	0.0165447	0.0131378	1.24474e-24	8.57128e-22	0.999975	RNA5-8SN2	NR_146147	close to 3'	close to 3'	2270	NA	NA	NA	1	NA	+	152	NA	109864281	94453
73819	chr21	8214723	0.6146	0.39426	0.22034	0.0215507	10.2242	0.0144807	0.0124154	1.54424e-24	1.05525e-21	1	RNA5-8SN2	NR_146147	close to 3'	close to 3'	2151	NA	NA	NA	1	NA	+	152	NA	109864281	94453
73847	chr21	8214787	0.609286	0.415219	0.194068	0.0190844	10.1689	0.0178501	0.0126629	2.72884e-24	1.85061e-21	1	RNA5-8SN2	NR_146147	close to 3'	close to 3'	2215	NA	NA	NA	1	NA	+	152	NA	109864281	94453
73783	chr21	8214591	0.6458	0.388577	0.257223	0.0254167	10.1202	0.0155895	0.0119945	4.49439e-24	3.02503e-21	1	RNA5-8SN2	NR_146147	close to 3'	close to 3'	2019	NA	NA	NA	1	NA	+	152	NA	109864281	94453
73823	chr21	8214727	0.614175	0.395195	0.21898	0.0217045	10.0891	0.0178214	0.0122592	6.17153e-24	4.12286e-21	1	RNA5-8SN2	NR_146147	close to 3'	close to 3'	2155	NA	NA	NA	1	NA	+	152	NA	109864281	94453
73798	chr21	8214642	0.62961	0.38603	0.24358	0.0241584	10.0826	0.0141621	0.0122973	6.5946e-24	4.37285e-21	1	RNA5-8SN2	NR_146147	close to 3'	close to 3'	2070	NA	NA	NA	1	NA	+	152	NA	109864281	94453
73724	chr21	8214367	0.679672	0.408821	0.270851	0.0270277	10.0212	0.0157254	0.0129151	1.22957e-23	8.09327e-21	1	RNA5-8SN2	NR_146147	close to 3'	close to 3'	1795	NA	NA	NA	1	NA	+	152	NA	109864281	94453
73746	chr21	8214451	0.676187	0.40775	0.268437	0.0268817	9.98588	0.0143854	0.0130461	1.75737e-23	1.14829e-20	1	RNA5-8SN2	NR_146147	close to 3'	close to 3'	1879	NA	NA	NA	1	NA	+	152	NA	109864281	94453
73709	chr21	8214308	0.663486	0.427965	0.235521	0.0239771	9.82278	0.0241512	0.0131293	8.98336e-23	5.82734e-20	1	RNA5-8SN2	NR_146147	close to 3'	close to 3'	1736	NA	NA	NA	1	NA	+	152	NA	109864281	94453
73717	chr21	8214343	0.673257	0.414951	0.258306	0.0264573	9.76311	0.0193452	0.0126069	1.62107e-22	1.04399e-19	1	RNA5-8SN2	NR_146147	close to 3'	close to 3'	1771	NA	NA	NA	1	NA	+	152	NA	109864281	94453
73840	chr21	8214761	0.619678	0.408947	0.210732	0.0217018	9.71034	0.0160105	0.0120238	2.72428e-22	1.74195e-19	1	RNA5-8SN2	NR_146147	close to 3'	close to 3'	2189	NA	NA	NA	1	NA	+	152	NA	109864281	94453
73891	chr21	8214952	0.59657	0.448041	0.148529	0.0153249	9.69199	0.0172527	0.0132756	3.26118e-22	2.07045e-19	0.999229	RNA5-8SN2	NR_146147	close to 3'	close to 3'	2380	NA	NA	NA	1	NA	+	152	NA	109864281	94453
73817	chr21	8214715	0.615988	0.393494	0.222494	0.0230848	9.63811	0.0155751	0.0120333	5.51942e-22	3.47949e-19	1	RNA5-8SN2	NR_146147	close to 3'	close to 3'	2143	NA	NA	NA	1	NA	+	152	NA	109864281	94453
73947	chr21	8215208	0.663657	0.515036	0.148622	0.0155102	9.5822	0.0165484	0.0126316	9.5002e-22	5.94713e-19	0.99914	RNA5-8SN2	NR_146147	downstream	downstream	2636	NA	NA	NA	1	NA	+	152	NA	109864281	94453
73913	chr21	8215040	0.631161	0.494205	0.136956	0.0144014	9.5099	0.0179081	0.0129113	1.90847e-21	1.18641e-18	0.994858	RNA5-8SN2	NR_146147	close to 3'	close to 3'	2468	NA	NA	NA	1	NA	+	152	NA	109864281	94453
73862	chr21	8214855	0.59306	0.438055	0.155005	0.0163371	9.4879	0.0316471	0.0126316	2.35731e-21	1.45532e-18	0.99962	RNA5-8SN2	NR_146147	close to 3'	close to 3'	2283	NA	NA	NA	1	NA	+	152	NA	109864281	94453
72888	chr21	8209905	0.428449	0.780418	-0.351969	0.0373936	-9.41256	0.0185521	0.0129113	4.84194e-21	2.96877e-18	1	RNA45SN2	NR_146144	close to 3'	close to 3'	1061	NA	NA	NA	1	NA	+	60	NA	109864279	94452
73851	chr21	8214818	0.599899	0.426344	0.173555	0.0185757	9.34312	0.015034	0.012688	9.35333e-21	5.69586e-18	0.999962	RNA5-8SN2	NR_146147	close to 3'	close to 3'	2246	NA	NA	NA	1	NA	+	152	NA	109864281	94453
73872	chr21	8214887	0.593205	0.445859	0.147346	0.0158396	9.30237	0.0156592	0.0126316	1.37345e-20	8.30734e-18	0.998601	RNA5-8SN2	NR_146147	close to 3'	close to 3'	2315	NA	NA	NA	1	NA	+	152	NA	109864281	94453
73853	chr21	8214821	0.59909	0.427064	0.172027	0.0185245	9.28645	0.0168716	0.0135817	1.59516e-20	9.58361e-18	0.99995	RNA5-8SN2	NR_146147	close to 3'	close to 3'	2249	NA	NA	NA	1	NA	+	152	NA	109864281	94453
73937	chr21	8215161	0.646241	0.506169	0.140071	0.0152587	9.17976	0.0215253	0.0126316	4.32043e-20	2.57838e-17	0.995682	RNA5-8SN2	NR_146147	downstream	downstream	2589	NA	NA	NA	1	NA	+	152	NA	109864281	94453
73713	chr21	8214334	0.67136	0.419424	0.251937	0.0279983	8.9983	0.0161877	0.0122723	2.29236e-19	1.35899e-16	1	RNA5-8SN2	NR_146147	close to 3'	close to 3'	1762	NA	NA	NA	1	NA	+	152	NA	109864281	94453
77181	chr21	8394370	0.310567	0.780083	-0.469516	0.0523471	-8.96928	0.0181087	0.0129113	2.98452e-19	1.75769e-16	1	RNA5-8SN3	NR_146153	promoter	promoter	1237	NA	NA	NA	1	NA	+	152	NA	109910381	94550
72905	chr21	8210133	0.498943	0.807202	-0.308259	0.0344513	-8.94769	0.0200402	0.0124323	3.63007e-19	2.1239e-16	1	RNA45SN2	NR_146144	close to 3'	close to 3'	1289	NA	NA	NA	1	NA	+	60	NA	109864279	94452
73889	chr21	8214941	0.596499	0.447576	0.148922	0.0169067	8.80846	0.0153996	0.0131499	1.26873e-18	7.37495e-16	0.998096	RNA5-8SN2	NR_146147	close to 3'	close to 3'	2369	NA	NA	NA	1	NA	+	152	NA	109864281	94453
73711	chr21	8214323	0.665422	0.424355	0.241067	0.0275289	8.75688	0.0173724	0.012559	2.0073e-18	1.15929e-15	1	RNA5-8SN2	NR_146147	close to 3'	close to 3'	1751	NA	NA	NA	1	NA	+	152	NA	109864281	94453
73975	chr21	8215337	0.6972	0.540716	0.156484	0.0179397	8.72276	0.0142606	0.0126316	2.71493e-18	1.55792e-15	0.99918	RNA5-8SN2	NR_146147	downstream	downstream	2765	NA	NA	NA	1	NA	+	152	NA	109864281	94453
73955	chr21	8215238	0.665658	0.522882	0.142776	0.0164357	8.68696	0.0189216	0.0132371	3.72267e-18	2.12258e-15	0.995374	RNA5-8SN2	NR_146147	downstream	downstream	2666	NA	NA	NA	1	NA	+	152	NA	109864281	94453
73868	chr21	8214875	0.594418	0.445958	0.14846	0.0172222	8.62024	0.14554	0.01364	6.68148e-18	3.78552e-15	0.997552	RNA5-8SN2	NR_146147	close to 3'	close to 3'	2303	NA	NA	NA	1	NA	+	152	NA	109864281	94453
73870	chr21	8214885	0.593205	0.445859	0.147346	0.0171133	8.61002	0.0190804	0.0125778	7.30449e-18	4.11247e-15	0.997168	RNA5-8SN2	NR_146147	close to 3'	close to 3'	2313	NA	NA	NA	1	NA	+	152	NA	109864281	94453
73864	chr21	8214857	0.591348	0.436823	0.154525	0.0180312	8.56987	0.0157337	0.0136111	1.03602e-17	5.79642e-15	0.998752	RNA5-8SN2	NR_146147	close to 3'	close to 3'	2285	NA	NA	NA	1	NA	+	152	NA	109864281	94453
73899	chr21	8215000	0.618429	0.463133	0.155295	0.0182014	8.53208	0.0166741	0.012593	1.43736e-17	7.99188e-15	0.998809	RNA5-8SN2	NR_146147	close to 3'	close to 3'	2428	NA	NA	NA	1	NA	+	152	NA	109864281	94453
73693	chr21	8214143	0.719038	0.540981	0.178057	0.0209099	8.51543	0.989475	0.0129113	1.65968e-17	9.17108e-15	0.999905	RNA5-8SN2	NR_146147	close to 3'	close to 3'	1571	NA	NA	NA	1	NA	+	152	NA	109864281	94453
73897	chr21	8214998	0.617455	0.463408	0.154047	0.0181039	8.50902	0.0168042	0.0136978	1.75411e-17	9.63339e-15	0.998584	RNA5-8SN2	NR_146147	close to 3'	close to 3'	2426	NA	NA	NA	1	NA	+	152	NA	109864281	94453
73918	chr21	8215073	0.634074	0.498185	0.135889	0.0160342	8.47494	0.0165485	0.0132055	2.35204e-17	1.28384e-14	0.987398	RNA5-8SN2	NR_146147	downstream	downstream	2501	NA	NA	NA	1	NA	+	152	NA	109864281	94453
73883	chr21	8214927	0.595565	0.450264	0.1453	0.0171507	8.47199	0.0214718	0.0136548	2.41232e-17	1.30876e-14	0.995871	RNA5-8SN2	NR_146147	close to 3'	close to 3'	2355	NA	NA	NA	1	NA	+	152	NA	109864281	94453
72890	chr21	8209911	0.428449	0.780418	-0.351969	0.0417101	-8.43846	0.0170437	0.0129925	3.21537e-17	1.72914e-14	1	RNA45SN2	NR_146144	close to 3'	close to 3'	1067	NA	NA	NA	1	NA	+	60	NA	109864279	94452
73856	chr21	8214834	0.597674	0.431457	0.166217	0.0196984	8.43809	0.0185877	0.0123964	3.22579e-17	1.72914e-14	0.999612	RNA5-8SN2	NR_146147	close to 3'	close to 3'	2262	NA	NA	NA	1	NA	+	152	NA	109864281	94453
72892	chr21	8209941	0.430718	0.78437	-0.353652	0.0420349	-8.41329	0.0195798	0.0129906	3.98663e-17	2.11169e-14	1	RNA45SN2	NR_146144	close to 3'	close to 3'	1097	NA	NA	NA	1	NA	+	60	NA	109864279	94452
73919	chr21	8215077	0.634074	0.498185	0.135889	0.0161982	8.38916	0.0167668	0.0132055	4.89648e-17	2.57837e-14	0.986641	RNA5-8SN2	NR_146147	downstream	downstream	2505	NA	NA	NA	1	NA	+	152	NA	109864281	94453
72896	chr21	8209964	0.42745	0.781564	-0.354115	0.0422729	-8.37688	0.0186928	0.0129919	5.43487e-17	2.84514e-14	1	RNA45SN2	NR_146144	close to 3'	close to 3'	1120	NA	NA	NA	1	NA	+	60	NA	109864279	94452
73866	chr21	8214872	0.591375	0.442391	0.148984	0.0178256	8.3579	0.040248	0.0136284	6.3845e-17	3.32284e-14	0.997002	RNA5-8SN2	NR_146147	close to 3'	close to 3'	2300	NA	NA	NA	1	NA	+	152	NA	109864281	94453
72903	chr21	8210109	0.497077	0.810323	-0.313246	0.0374984	-8.35359	0.0193336	0.0129789	6.62196e-17	3.4265e-14	1	RNA45SN2	NR_146144	close to 3'	close to 3'	1265	NA	NA	NA	1	NA	+	60	NA	109864279	94452
73881	chr21	8214925	0.5954	0.449361	0.146039	0.0175386	8.32672	0.0178035	0.012581	8.31113e-17	4.27584e-14	0.995668	RNA5-8SN2	NR_146147	close to 3'	close to 3'	2353	NA	NA	NA	1	NA	+	152	NA	109864281	94453
72884	chr21	8209831	0.437151	0.778683	-0.341532	0.0413935	-8.25086	0.0185999	0.0129113	1.57258e-16	7.99854e-14	1	RNA45SN2	NR_146144	close to 3'	close to 3'	987	NA	NA	NA	1	NA	+	60	NA	109864279	94452
72906	chr21	8210147	0.494597	0.808566	-0.313969	0.038156	-8.22856	0.0193213	0.0129797	1.89472e-16	9.55306e-14	1	RNA45SN2	NR_146144	close to 3'	close to 3'	1303	NA	NA	NA	1	NA	+	60	NA	109864279	94452
73977	chr21	8215345	0.694637	0.545283	0.149354	0.0181513	8.22826	0.0156204	0.0132705	1.89956e-16	9.55306e-14	0.996726	RNA5-8SN2	NR_146147	downstream	downstream	2773	NA	NA	NA	1	NA	+	152	NA	109864281	94453
73968	chr21	8215288	0.695262	0.535764	0.159498	0.0193903	8.22566	0.0160163	0.013996	1.94117e-16	9.70782e-14	0.998924	RNA5-8SN2	NR_146147	downstream	downstream	2716	NA	NA	NA	1	NA	+	152	NA	109864281	94453
73625	chr21	8213812	0.739973	0.572093	0.16788	0.0204279	8.21813	0.0210654	0.0129113	2.06693e-16	1.02793e-13	0.999555	RNA5-8SN2	NR_146147	close to 3'	close to 3'	1240	NA	NA	NA	1	NA	+	152	NA	109864281	94453
80928	chr21	8441736	0.523171	0.380929	0.142242	0.0174392	8.15643	0.0219661	0.0129113	3.45086e-16	1.70671e-13	0.992287	RNA5-8SN1	NR_145821	close to 3'	close to 3'	1913	NA	NA	NA	1	NA	+	152	NA	106632260	84516
73938	chr21	8215167	0.646241	0.506169	0.140071	0.0171862	8.15024	0.100548	0.0138618	3.63199e-16	1.78642e-13	0.990139	RNA5-8SN2	NR_146147	downstream	downstream	2595	NA	NA	NA	1	NA	+	152	NA	109864281	94453
73707	chr21	8214300	0.659117	0.436347	0.22277	0.0273827	8.13544	0.0183264	0.0143774	4.10449e-16	2.00779e-13	0.999996	RNA5-8SN2	NR_146147	close to 3'	close to 3'	1728	NA	NA	NA	1	NA	+	152	NA	109864281	94453
73917	chr21	8215068	0.634153	0.497616	0.136537	0.0168278	8.11382	0.0167605	0.012631	4.90524e-16	2.38645e-13	0.985044	RNA5-8SN2	NR_146147	close to 3'	close to 3'	2496	NA	NA	NA	1	NA	+	152	NA	109864281	94453
73638	chr21	8213842	0.743681	0.576272	0.167408	0.0207215	8.07897	0.0183201	0.0129113	6.53164e-16	3.12673e-13	0.999429	RNA5-8SN2	NR_146147	close to 3'	close to 3'	1270	NA	NA	NA	1	NA	+	152	NA	109864281	94453
73874	chr21	8214899	0.595513	0.445952	0.14956	0.0186956	7.99973	0.0159248	0.0123892	1.24689e-15	5.93716e-13	0.995986	RNA5-8SN2	NR_146147	close to 3'	close to 3'	2327	NA	NA	NA	1	NA	+	152	NA	109864281	94453
73974	chr21	8215329	0.697473	0.536747	0.160726	0.0201778	7.96548	0.0164407	0.0123839	1.6459e-15	7.79563e-13	0.998692	RNA5-8SN2	NR_146147	downstream	downstream	2757	NA	NA	NA	1	NA	+	152	NA	109864281	94453
73885	chr21	8214930	0.59588	0.450044	0.145835	0.018319	7.96088	0.0176347	0.0136542	1.70826e-15	8.04841e-13	0.993826	RNA5-8SN2	NR_146147	close to 3'	close to 3'	2358	NA	NA	NA	1	NA	+	152	NA	109864281	94453
72895	chr21	8209961	0.42745	0.781564	-0.354115	0.04449	-7.95943	0.016745	0.0129919	1.72839e-15	8.10063e-13	1	RNA45SN2	NR_146144	close to 3'	close to 3'	1117	NA	NA	NA	1	NA	+	60	NA	109864279	94452
72904	chr21	8210111	0.501523	0.811851	-0.310327	0.0391278	-7.93111	0.0181106	0.0131115	2.17189e-15	1.01262e-12	1	RNA45SN2	NR_146144	close to 3'	close to 3'	1267	NA	NA	NA	1	NA	+	60	NA	109864279	94452
73653	chr21	8213889	0.746805	0.57591	0.170895	0.0215703	7.92271	0.0217197	0.0129113	2.3238e-15	1.07783e-12	0.999493	RNA5-8SN2	NR_146147	close to 3'	close to 3'	1317	NA	NA	NA	1	NA	+	152	NA	109864281	94453
73640	chr21	8213848	0.743098	0.573786	0.169312	0.0213825	7.91825	0.0163705	0.0129113	2.40868e-15	1.11144e-12	0.999406	RNA5-8SN2	NR_146147	close to 3'	close to 3'	1276	NA	NA	NA	1	NA	+	152	NA	109864281	94453
80937	chr21	8441772	0.511241	0.363223	0.148018	0.018698	7.91624	0.0241274	0.0129113	2.44805e-15	1.12382e-12	0.994887	RNA5-8SN1	NR_145821	close to 3'	close to 3'	1949	NA	NA	NA	1	NA	+	152	NA	106632260	84516
73314	chr21	8212670	0.5462	0.674164	-0.127964	0.0161733	-7.9121	0.0205649	0.0126316	2.53082e-15	1.15589e-12	0.9581	RNA5-8SN2	NR_146147	inside exon	inside	98	inside exon	0	1	1	inside transcription region	+	152	NA	109864281	94453
72894	chr21	8209949	0.429096	0.780419	-0.351323	0.0444285	-7.9076	0.0177598	0.0131549	2.62403e-15	1.19238e-12	1	RNA45SN2	NR_146144	close to 3'	close to 3'	1105	NA	NA	NA	1	NA	+	60	NA	109864279	94452
73657	chr21	8213939	0.749297	0.580302	0.168996	0.0213852	7.90247	0.015767	0.0129113	2.73428e-15	1.2362e-12	0.999373	RNA5-8SN2	NR_146147	close to 3'	close to 3'	1367	NA	NA	NA	1	NA	+	152	NA	109864281	94453
72891	chr21	8209936	0.430718	0.78437	-0.353652	0.0447575	-7.90152	0.0270813	0.0131492	2.75523e-15	1.23941e-12	1	RNA45SN2	NR_146144	close to 3'	close to 3'	1092	NA	NA	NA	1	NA	+	60	NA	109864279	94452
73694	chr21	8214146	0.719038	0.540981	0.178057	0.0225427	7.89866	0.0188398	0.0129113	2.81914e-15	1.26182e-12	0.999733	RNA5-8SN2	NR_146147	close to 3'	close to 3'	1574	NA	NA	NA	1	NA	+	152	NA	109864281	94453
72902	chr21	8210080	0.46913	0.794582	-0.325452	0.0412351	-7.8926	0.0180932	0.0131347	2.95948e-15	1.31804e-12	1	RNA45SN2	NR_146144	close to 3'	close to 3'	1236	NA	NA	NA	1	NA	+	60	NA	109864279	94452
73636	chr21	8213840	0.743681	0.576272	0.167408	0.0213008	7.85925	0.0177572	0.0129113	3.86434e-15	1.71252e-12	0.999224	RNA5-8SN2	NR_146147	close to 3'	close to 3'	1268	NA	NA	NA	1	NA	+	152	NA	109864281	94453
73648	chr21	8213867	0.744814	0.576304	0.16851	0.0214945	7.83971	0.0157169	0.0129113	4.51592e-15	1.99141e-12	0.999282	RNA5-8SN2	NR_146147	close to 3'	close to 3'	1295	NA	NA	NA	1	NA	+	152	NA	109864281	94453
73318	chr21	8212682	0.546011	0.674344	-0.128332	0.0163857	-7.83194	0.0167419	0.0129113	4.80401e-15	2.10807e-12	0.958102	RNA5-8SN2	NR_146147	inside exon	inside	110	inside exon	0	1	1	inside transcription region	+	152	NA	109864281	94453
73710	chr21	8214309	0.663486	0.427965	0.235521	0.0301294	7.81699	0.0151146	0.0125633	5.41002e-15	2.36058e-12	0.999997	RNA5-8SN2	NR_146147	close to 3'	close to 3'	1737	NA	NA	NA	1	NA	+	152	NA	109864281	94453
73878	chr21	8214917	0.594751	0.445827	0.148924	0.0190526	7.81648	0.0185852	0.0127373	5.43221e-15	2.36058e-12	0.994884	RNA5-8SN2	NR_146147	close to 3'	close to 3'	2345	NA	NA	NA	1	NA	+	152	NA	109864281	94453
72886	chr21	8209890	0.429935	0.783179	-0.353244	0.0452137	-7.81276	0.0193942	0.0131509	5.59485e-15	2.41951e-12	1	RNA45SN2	NR_146144	close to 3'	close to 3'	1046	NA	NA	NA	1	NA	+	60	NA	109864279	94452
76947	chr21	8250904	0.772733	0.378015	0.394718	0.0506789	7.78861	0.0181087	0.0129113	6.77522e-15	2.91588e-12	1	MIR6724-2	NR_128715	close to 3'	close to 3'	1399	NA	NA	NA	1	NA	+	91	NA	103504727	52725
73966	chr21	8215286	0.691888	0.533934	0.157954	0.0202861	7.78632	0.0154249	0.0152894	6.89887e-15	2.9549e-12	0.997861	RNA5-8SN2	NR_146147	downstream	downstream	2714	NA	NA	NA	1	NA	+	152	NA	109864281	94453
73641	chr21	8213852	0.743098	0.573786	0.169312	0.0217615	7.78032	0.0187948	0.0129113	7.2341e-15	3.08372e-12	0.999276	RNA5-8SN2	NR_146147	close to 3'	close to 3'	1280	NA	NA	NA	1	NA	+	152	NA	109864281	94453
72907	chr21	8210173	0.506828	0.804937	-0.298109	0.0383215	-7.77915	0.0181101	0.0131212	7.30107e-15	3.09752e-12	1	RNA45SN2	NR_146144	close to 3'	close to 3'	1329	NA	NA	NA	1	NA	+	60	NA	109864279	94452
73699	chr21	8214195	0.714141	0.523145	0.190996	0.0246757	7.74025	0.0238518	0.0132339	9.92181e-15	4.16986e-12	0.999887	RNA5-8SN2	NR_146147	close to 3'	close to 3'	1623	NA	NA	NA	1	NA	+	152	NA	109864281	94453
77180	chr21	8394366	0.310567	0.780083	-0.469516	0.060693	-7.73591	0.0172586	0.0129113	1.0267e-14	4.29477e-12	1	RNA5-8SN3	NR_146153	promoter	promoter	1241	NA	NA	NA	1	NA	+	152	NA	109910381	94550
72893	chr21	8209945	0.430718	0.78437	-0.353652	0.0457587	-7.72863	0.0200773	0.0131492	1.08711e-14	4.52632e-12	1	RNA45SN2	NR_146144	close to 3'	close to 3'	1101	NA	NA	NA	1	NA	+	60	NA	109864279	94452
76924	chr21	8250442	0.699902	0.461743	0.238158	0.0308265	7.72578	0.0181087	0.0129113	1.11169e-14	4.60723e-12	0.999996	MIR6724-2	NR_128715	close to 3'	close to 3'	937	NA	NA	NA	1	NA	+	91	NA	103504727	52725
72887	chr21	8209894	0.429935	0.783179	-0.353244	0.0457302	-7.72451	0.0173627	0.0129912	1.1228e-14	4.63185e-12	1	RNA45SN2	NR_146144	close to 3'	close to 3'	1050	NA	NA	NA	1	NA	+	60	NA	109864279	94452
73854	chr21	8214822	0.59909	0.427064	0.172027	0.0222747	7.72295	0.0190269	0.0130663	1.13666e-14	4.66751e-12	0.999389	RNA5-8SN2	NR_146147	close to 3'	close to 3'	2250	NA	NA	NA	1	NA	+	152	NA	109864281	94453
73972	chr21	8215299	0.698847	0.537436	0.161411	0.020949	7.70494	0.0137436	0.0153356	1.30907e-14	5.32659e-12	0.998313	RNA5-8SN2	NR_146147	downstream	downstream	2727	NA	NA	NA	1	NA	+	152	NA	109864281	94453
72880	chr21	8209809	0.439596	0.773744	-0.334147	0.0435088	-7.68	0.0174416	0.0129113	1.5909e-14	6.38627e-12	1	RNA45SN2	NR_146144	close to 3'	close to 3'	965	NA	NA	NA	1	NA	+	60	NA	109864279	94452
73985	chr21	8215367	0.692535	0.541317	0.151218	0.019737	7.66166	0.0146397	0.0126824	1.83542e-14	7.33497e-12	0.995271	RNA5-8SN2	NR_146147	downstream	downstream	2795	NA	NA	NA	1	NA	+	152	NA	109864281	94453
73945	chr21	8215196	0.661321	0.516192	0.14513	0.0189832	7.64517	0.0168115	0.0129494	2.08674e-14	8.30227e-12	0.991281	RNA5-8SN2	NR_146147	downstream	downstream	2624	NA	NA	NA	1	NA	+	152	NA	109864281	94453
73922	chr21	8215084	0.632892	0.497023	0.135869	0.0178059	7.63055	0.0190314	0.0126303	2.33749e-14	9.25872e-12	0.978018	RNA5-8SN2	NR_146147	downstream	downstream	2512	NA	NA	NA	1	NA	+	152	NA	109864281	94453
73857	chr21	8214835	0.597807	0.43195	0.165857	0.021758	7.6228	0.0195228	0.0122837	2.48237e-14	9.78927e-12	0.998764	RNA5-8SN2	NR_146147	close to 3'	close to 3'	2263	NA	NA	NA	1	NA	+	152	NA	109864281	94453
72900	chr21	8210039	0.448751	0.7817	-0.332949	0.0437841	-7.60434	0.0177891	0.0131528	2.86364e-14	1.11942e-11	1	RNA45SN2	NR_146144	close to 3'	close to 3'	1195	NA	NA	NA	1	NA	+	60	NA	109864279	94452
76921	chr21	8250420	0.693988	0.468109	0.225879	0.0297114	7.60246	0.0181087	0.0129113	2.90561e-14	1.13089e-11	0.999989	MIR6724-2	NR_128715	close to 3'	close to 3'	915	NA	NA	NA	1	NA	+	91	NA	103504727	52725
73893	chr21	8214968	0.59718	0.452849	0.14433	0.0189916	7.59971	0.0302896	0.0145108	2.968e-14	1.15017e-11	0.990208	RNA5-8SN2	NR_146147	close to 3'	close to 3'	2396	NA	NA	NA	1	NA	+	152	NA	109864281	94453
73634	chr21	8213837	0.743681	0.576272	0.167408	0.0220363	7.59693	0.0187639	0.0129113	3.03233e-14	1.17004e-11	0.99889	RNA5-8SN2	NR_146147	close to 3'	close to 3'	1265	NA	NA	NA	1	NA	+	152	NA	109864281	94453
73911	chr21	8215035	0.626501	0.49083	0.13567	0.0178679	7.59297	0.0159009	0.0126196	3.12656e-14	1.20121e-11	0.977051	RNA5-8SN2	NR_146147	close to 3'	close to 3'	2463	NA	NA	NA	1	NA	+	152	NA	109864281	94453
73902	chr21	8215007	0.623264	0.47053	0.152734	0.0201296	7.58752	0.0182331	0.0124389	3.26092e-14	1.24748e-11	0.9956	RNA5-8SN2	NR_146147	close to 3'	close to 3'	2435	NA	NA	NA	1	NA	+	152	NA	109864281	94453
73701	chr21	8214226	0.7031	0.518735	0.184365	0.0243296	7.57778	0.0223245	0.0126316	3.51519e-14	1.33903e-11	0.999737	RNA5-8SN2	NR_146147	close to 3'	close to 3'	1654	NA	NA	NA	1	NA	+	152	NA	109864281	94453
73892	chr21	8214953	0.596566	0.448817	0.147749	0.0195436	7.55999	0.0287032	0.0123879	4.03115e-14	1.52907e-11	0.992721	RNA5-8SN2	NR_146147	close to 3'	close to 3'	2381	NA	NA	NA	1	NA	+	152	NA	109864281	94453
73898	chr21	8214999	0.617455	0.463408	0.154047	0.0204194	7.54414	0.0155221	0.0137159	4.55267e-14	1.7196e-11	0.995937	RNA5-8SN2	NR_146147	close to 3'	close to 3'	2427	NA	NA	NA	1	NA	+	152	NA	109864281	94453
72889	chr21	8209908	0.428449	0.780418	-0.351969	0.0466656	-7.54237	0.0182013	0.0131549	4.61515e-14	1.72861e-11	1	RNA45SN2	NR_146144	close to 3'	close to 3'	1064	NA	NA	NA	1	NA	+	60	NA	109864279	94452
76965	chr21	8251061	0.772733	0.378015	0.394718	0.0523776	7.53601	0.0175353	0.0129113	4.84574e-14	1.80742e-11	1	MIR6724-2	NR_128715	close to 3'	close to 3'	1556	NA	NA	NA	1	NA	+	91	NA	103504727	52725
72883	chr21	8209829	0.439596	0.773744	-0.334147	0.0443477	-7.53471	0.0187246	0.0129956	4.89403e-14	1.81786e-11	1	RNA45SN2	NR_146144	close to 3'	close to 3'	985	NA	NA	NA	1	NA	+	60	NA	109864279	94452
72899	chr21	8210009	0.439835	0.783233	-0.343398	0.0456248	-7.52657	0.0214928	0.0124419	5.20912e-14	1.9269e-11	1	RNA45SN2	NR_146144	close to 3'	close to 3'	1165	NA	NA	NA	1	NA	+	60	NA	109864279	94452
73887	chr21	8214933	0.59588	0.450044	0.145835	0.0193913	7.52066	0.0196573	0.0127484	5.45007e-14	1.99999e-11	0.990953	RNA5-8SN2	NR_146147	close to 3'	close to 3'	2361	NA	NA	NA	1	NA	+	152	NA	109864281	94453
73876	chr21	8214901	0.595513	0.445952	0.14956	0.0199106	7.51159	0.0160577	0.0122982	5.84145e-14	2.11374e-11	0.993597	RNA5-8SN2	NR_146147	close to 3'	close to 3'	2329	NA	NA	NA	1	NA	+	152	NA	109864281	94453
80931	chr21	8441746	0.526693	0.381649	0.145044	0.0193102	7.51126	0.0212863	0.0129113	5.85589e-14	2.11374e-11	0.990167	RNA5-8SN1	NR_145821	close to 3'	close to 3'	1923	NA	NA	NA	1	NA	+	152	NA	106632260	84516
73576	chr21	8213616	0.713258	0.582996	0.130262	0.0174277	7.47442	0.506981	0.0129113	7.75479e-14	2.77677e-11	0.958756	RNA5-8SN2	NR_146147	close to 3'	close to 3'	1044	NA	NA	NA	1	NA	+	152	NA	109864281	94453
73703	chr21	8214231	0.701305	0.515489	0.185816	0.0248645	7.47314	0.0158132	0.0126316	7.83046e-14	2.7842e-11	0.999721	RNA5-8SN2	NR_146147	close to 3'	close to 3'	1659	NA	NA	NA	1	NA	+	152	NA	109864281	94453
73996	chr21	8215466	0.657849	0.514683	0.143166	0.0191674	7.46925	0.0144321	0.0126316	8.06532e-14	2.85372e-11	0.98784	RNA5-8SN2	NR_146147	downstream	downstream	2894	NA	NA	NA	1	NA	+	152	NA	109864281	94453
81196	chr21	8442738	0.543458	0.388621	0.154837	0.0207469	7.46315	0.0182288	0.0129113	8.44776e-14	2.97727e-11	0.995893	RNA5-8SN1	NR_145821	downstream	downstream	2915	NA	NA	NA	1	NA	+	152	NA	106632260	84516
73664	chr21	8214004	0.735357	0.572092	0.163266	0.0219116	7.45112	0.0176667	0.0129113	9.25511e-14	3.24901e-11	0.998057	RNA5-8SN2	NR_146147	close to 3'	close to 3'	1432	NA	NA	NA	1	NA	+	152	NA	109864281	94453
73683	chr21	8214071	0.726496	0.555117	0.171379	0.0230474	7.43593	0.0167817	0.0129113	1.03833e-13	3.63083e-11	0.999023	RNA5-8SN2	NR_146147	close to 3'	close to 3'	1499	NA	NA	NA	1	NA	+	152	NA	109864281	94453
73695	chr21	8214147	0.719038	0.540981	0.178057	0.0239819	7.42462	0.0148543	0.0129113	1.13107e-13	3.93973e-11	0.999433	RNA5-8SN2	NR_146147	close to 3'	close to 3'	1575	NA	NA	NA	1	NA	+	152	NA	109864281	94453
73879	chr21	8214919	0.595377	0.446844	0.148533	0.0200534	7.40689	0.0204179	0.0122996	1.293e-13	4.46897e-11	0.992244	RNA5-8SN2	NR_146147	close to 3'	close to 3'	2347	NA	NA	NA	1	NA	+	152	NA	109864281	94453
80963	chr21	8441844	0.508841	0.37008	0.138761	0.0187373	7.40564	0.0180294	0.0129113	1.30521e-13	4.49383e-11	0.980712	RNA5-8SN1	NR_145821	close to 3'	close to 3'	2021	NA	NA	NA	1	NA	+	152	NA	106632260	84516
77187	chr21	8394507	0.344269	0.694474	-0.350205	0.0472978	-7.40424	0.0181087	0.0129113	1.31904e-13	4.50679e-11	1	RNA5-8SN3	NR_146153	promoter	promoter	1100	NA	NA	NA	1	NA	+	152	NA	109910381	94550
73949	chr21	8215227	0.666706	0.517444	0.149262	0.0201578	7.40469	0.0146313	0.0150932	1.31462e-13	4.50679e-11	0.992734	RNA5-8SN2	NR_146147	downstream	downstream	2655	NA	NA	NA	1	NA	+	152	NA	109864281	94453
73941	chr21	8215174	0.648726	0.506278	0.142448	0.0192417	7.4031	0.0153423	0.0123782	1.33041e-13	4.52835e-11	0.98631	RNA5-8SN2	NR_146147	downstream	downstream	2602	NA	NA	NA	1	NA	+	152	NA	109864281	94453
72897	chr21	8209976	0.427575	0.783107	-0.355533	0.0480552	-7.39841	0.0199616	0.0131509	1.3782e-13	4.63812e-11	1	RNA45SN2	NR_146144	close to 3'	close to 3'	1132	NA	NA	NA	1	NA	+	60	NA	109864279	94452
72898	chr21	8209980	0.427575	0.783107	-0.355533	0.0480552	-7.39841	0.0199616	0.0131509	1.3782e-13	4.63812e-11	1	RNA45SN2	NR_146144	close to 3'	close to 3'	1136	NA	NA	NA	1	NA	+	60	NA	109864279	94452
73583	chr21	8213651	0.719943	0.581136	0.138807	0.0187665	7.39656	0.0234252	0.0129113	1.39756e-13	4.68266e-11	0.980675	RNA5-8SN2	NR_146147	close to 3'	close to 3'	1079	NA	NA	NA	1	NA	+	152	NA	109864281	94453
73921	chr21	8215082	0.632892	0.497023	0.135869	0.0183702	7.39615	0.0152131	0.0126303	1.4019e-13	4.68266e-11	0.974564	RNA5-8SN2	NR_146147	downstream	downstream	2510	NA	NA	NA	1	NA	+	152	NA	109864281	94453
73877	chr21	8214902	0.59614	0.446726	0.149414	0.0202539	7.37704	0.0176762	0.0122991	1.61852e-13	5.38611e-11	0.99265	RNA5-8SN2	NR_146147	close to 3'	close to 3'	2330	NA	NA	NA	1	NA	+	152	NA	109864281	94453
73962	chr21	8215260	0.668022	0.522305	0.145717	0.0197682	7.37129	0.0147159	0.0123803	1.68989e-13	5.60279e-11	0.989629	RNA5-8SN2	NR_146147	downstream	downstream	2688	NA	NA	NA	1	NA	+	152	NA	109864281	94453
73901	chr21	8215006	0.623264	0.47053	0.152734	0.0207703	7.35347	0.0148099	0.0123301	1.93126e-13	6.35599e-11	0.99444	RNA5-8SN2	NR_146147	close to 3'	close to 3'	2434	NA	NA	NA	1	NA	+	152	NA	109864281	94453
73697	chr21	8214163	0.722029	0.534277	0.187752	0.0255654	7.34397	0.0184828	0.013169	2.07354e-13	6.79924e-11	0.999701	RNA5-8SN2	NR_146147	close to 3'	close to 3'	1591	NA	NA	NA	1	NA	+	152	NA	109864281	94453
73586	chr21	8213659	0.723083	0.582702	0.140381	0.0191191	7.34243	0.0255399	0.0129113	2.09751e-13	6.85273e-11	0.98266	RNA5-8SN2	NR_146147	close to 3'	close to 3'	1087	NA	NA	NA	1	NA	+	152	NA	109864281	94453
73973	chr21	8215312	0.699628	0.536421	0.163207	0.0222475	7.33595	0.0195879	0.0137446	2.20153e-13	7.16643e-11	0.997752	RNA5-8SN2	NR_146147	downstream	downstream	2740	NA	NA	NA	1	NA	+	152	NA	109864281	94453
73980	chr21	8215355	0.693762	0.544122	0.149641	0.0204041	7.33385	0.0318253	0.0130576	2.23626e-13	7.2531e-11	0.99251	RNA5-8SN2	NR_146147	downstream	downstream	2783	NA	NA	NA	1	NA	+	152	NA	109864281	94453
73677	chr21	8214054	0.73197	0.562543	0.169427	0.0231164	7.32929	0.0386401	0.0129113	2.31382e-13	7.47757e-11	0.998665	RNA5-8SN2	NR_146147	close to 3'	close to 3'	1482	NA	NA	NA	1	NA	+	152	NA	109864281	94453
73573	chr21	8213606	0.710208	0.581128	0.129079	0.0176451	7.31533	0.017449	0.0129113	2.56745e-13	8.26736e-11	0.950326	RNA5-8SN2	NR_146147	close to 3'	close to 3'	1034	NA	NA	NA	1	NA	+	152	NA	109864281	94453
73943	chr21	8215180	0.653299	0.510285	0.143014	0.0195563	7.31292	0.0144854	0.0123785	2.614e-13	8.3871e-11	0.986078	RNA5-8SN2	NR_146147	downstream	downstream	2608	NA	NA	NA	1	NA	+	152	NA	109864281	94453
76959	chr21	8250989	0.772733	0.378015	0.394718	0.0540241	7.30634	0.0182865	0.0129113	2.74524e-13	8.74214e-11	1	MIR6724-2	NR_128715	close to 3'	close to 3'	1484	NA	NA	NA	1	NA	+	91	NA	103504727	52725
76962	chr21	8251012	0.772733	0.378015	0.394718	0.0540272	7.30591	0.0186427	0.0129113	2.75395e-13	8.74214e-11	1	MIR6724-2	NR_128715	close to 3'	close to 3'	1507	NA	NA	NA	1	NA	+	91	NA	103504727	52725
76969	chr21	8251106	0.772733	0.378015	0.394718	0.0540272	7.30591	0.0186427	0.0129113	2.75395e-13	8.74214e-11	1	MIR6724-2	NR_128715	close to 3'	close to 3'	1601	NA	NA	NA	1	NA	+	91	NA	103504727	52725
80929	chr21	8441743	0.525787	0.381236	0.144551	0.01986	7.27851	0.0182608	0.0129113	3.37537e-13	1.06393e-10	0.98756	RNA5-8SN1	NR_145821	close to 3'	close to 3'	1920	NA	NA	NA	1	NA	+	152	NA	106632260	84516
73656	chr21	8213910	0.743574	0.58014	0.163433	0.0224781	7.27078	0.0150513	0.0129113	3.57411e-13	1.12262e-10	0.997614	RNA5-8SN2	NR_146147	close to 3'	close to 3'	1338	NA	NA	NA	1	NA	+	152	NA	109864281	94453
73959	chr21	8215250	0.666357	0.524537	0.14182	0.0195156	7.26703	0.0283182	0.0129807	3.67466e-13	1.15017e-10	0.98394	RNA5-8SN2	NR_146147	downstream	downstream	2678	NA	NA	NA	1	NA	+	152	NA	109864281	94453
72901	chr21	8210054	0.448751	0.7817	-0.332949	0.0458279	-7.26522	0.0213386	0.0131528	3.72437e-13	1.16167e-10	1	RNA45SN2	NR_146144	close to 3'	close to 3'	1210	NA	NA	NA	1	NA	+	60	NA	109864279	94452
73595	chr21	8213700	0.722586	0.578381	0.144204	0.019875	7.25558	0.0165439	0.0129113	3.99946e-13	1.23884e-10	0.98693	RNA5-8SN2	NR_146147	close to 3'	close to 3'	1128	NA	NA	NA	1	NA	+	152	NA	109864281	94453
73596	chr21	8213701	0.722586	0.578381	0.144204	0.0198842	7.25222	0.0225936	0.0129113	4.10003e-13	1.26561e-10	0.986895	RNA5-8SN2	NR_146147	close to 3'	close to 3'	1129	NA	NA	NA	1	NA	+	152	NA	109864281	94453
76920	chr21	8250419	0.693988	0.468109	0.225879	0.0311699	7.24671	0.0175353	0.0129113	4.2701e-13	1.31358e-10	0.999973	MIR6724-2	NR_128715	close to 3'	close to 3'	914	NA	NA	NA	1	NA	+	91	NA	103504727	52725
80938	chr21	8441773	0.511241	0.363223	0.148018	0.0204436	7.24031	0.0998596	0.0126316	4.47645e-13	1.37234e-10	0.990583	RNA5-8SN1	NR_145821	close to 3'	close to 3'	1950	NA	NA	NA	1	NA	+	152	NA	106632260	84516
76935	chr21	8250487	0.708116	0.467172	0.240944	0.0333355	7.22786	0.0183583	0.0129113	4.90659e-13	1.49907e-10	0.999988	MIR6724-2	NR_128715	close to 3'	close to 3'	982	NA	NA	NA	1	NA	+	91	NA	103504727	52725
73632	chr21	8213832	0.74396	0.576665	0.167294	0.0231514	7.22609	0.0190846	0.0133111	4.971e-13	1.51359e-10	0.998174	RNA5-8SN2	NR_146147	close to 3'	close to 3'	1260	NA	NA	NA	1	NA	+	152	NA	109864281	94453
81191	chr21	8442695	0.549676	0.384574	0.165102	0.0228817	7.21545	0.0183599	0.0130936	5.37558e-13	1.62571e-10	0.99778	RNA5-8SN1	NR_145821	downstream	downstream	2872	NA	NA	NA	1	NA	+	152	NA	106632260	84516
73953	chr21	8215233	0.666621	0.518429	0.148192	0.020537	7.21584	0.0152482	0.0129569	5.36026e-13	1.62571e-10	0.990527	RNA5-8SN2	NR_146147	downstream	downstream	2661	NA	NA	NA	1	NA	+	152	NA	109864281	94453
73588	chr21	8213669	0.721261	0.582714	0.138547	0.0192122	7.2114	0.0182268	0.0129113	5.53798e-13	1.66919e-10	0.977592	RNA5-8SN2	NR_146147	close to 3'	close to 3'	1097	NA	NA	NA	1	NA	+	152	NA	109864281	94453
73659	chr21	8213975	0.747568	0.575694	0.171874	0.0238372	7.21031	0.0172227	0.0133094	5.58233e-13	1.67691e-10	0.998716	RNA5-8SN2	NR_146147	close to 3'	close to 3'	1403	NA	NA	NA	1	NA	+	152	NA	109864281	94453
80941	chr21	8441787	0.511005	0.365097	0.145907	0.020251	7.20496	0.0197986	0.0130792	5.80623e-13	1.73834e-10	0.988302	RNA5-8SN1	NR_145821	close to 3'	close to 3'	1964	NA	NA	NA	1	NA	+	152	NA	106632260	84516
73942	chr21	8215177	0.650884	0.50765	0.143234	0.0199062	7.19546	0.0139775	0.0123783	6.22513e-13	1.84524e-10	0.985068	RNA5-8SN2	NR_146147	downstream	downstream	2605	NA	NA	NA	1	NA	+	152	NA	109864281	94453
80961	chr21	8441841	0.508769	0.369827	0.138942	0.0193258	7.18948	0.0170756	0.0129113	6.50379e-13	1.92147e-10	0.97805	RNA5-8SN1	NR_145821	close to 3'	close to 3'	2018	NA	NA	NA	1	NA	+	152	NA	106632260	84516
77189	chr21	8394557	0.345738	0.690608	-0.34487	0.0479777	-7.18813	0.0181087	0.0129113	6.56859e-13	1.93423e-10	1	RNA5-8SN3	NR_146153	promoter	promoter	1050	NA	NA	NA	1	NA	+	152	NA	109910381	94550
73852	chr21	8214819	0.599899	0.426344	0.173555	0.0241559	7.18479	0.0185539	0.0136417	6.7311e-13	1.97559e-10	0.998837	RNA5-8SN2	NR_146147	close to 3'	close to 3'	2247	NA	NA	NA	1	NA	+	152	NA	109864281	94453
73582	chr21	8213650	0.719826	0.579916	0.139909	0.0194752	7.18397	0.0185175	0.0129113	6.77181e-13	1.98104e-10	0.97978	RNA5-8SN2	NR_146147	close to 3'	close to 3'	1078	NA	NA	NA	1	NA	+	152	NA	109864281	94453
73689	chr21	8214125	0.723345	0.552657	0.170688	0.0237991	7.17204	0.0159715	0.0129113	7.3887e-13	2.15447e-10	0.998512	RNA5-8SN2	NR_146147	close to 3'	close to 3'	1553	NA	NA	NA	1	NA	+	152	NA	109864281	94453
73652	chr21	8213887	0.746706	0.577204	0.169502	0.0236519	7.1665	0.0174057	0.0133121	7.69417e-13	2.23626e-10	0.998351	RNA5-8SN2	NR_146147	close to 3'	close to 3'	1315	NA	NA	NA	1	NA	+	152	NA	109864281	94453
73979	chr21	8215350	0.696349	0.546183	0.150167	0.0209786	7.15808	0.0221597	0.0154429	8.18143e-13	2.37018e-10	0.991606	RNA5-8SN2	NR_146147	downstream	downstream	2778	NA	NA	NA	1	NA	+	152	NA	109864281	94453
73616	chr21	8213764	0.722638	0.578414	0.144224	0.0201828	7.1459	0.0183237	0.0129113	8.94101e-13	2.58187e-10	0.98578	RNA5-8SN2	NR_146147	close to 3'	close to 3'	1192	NA	NA	NA	1	NA	+	152	NA	109864281	94453
73594	chr21	8213694	0.723601	0.581457	0.142144	0.0199128	7.13829	0.0157829	0.0129113	9.44988e-13	2.71133e-10	0.982845	RNA5-8SN2	NR_146147	close to 3'	close to 3'	1122	NA	NA	NA	1	NA	+	152	NA	109864281	94453
73604	chr21	8213733	0.721483	0.576556	0.144927	0.020311	7.13536	0.0168306	0.0129113	9.65321e-13	2.76082e-10	0.986514	RNA5-8SN2	NR_146147	close to 3'	close to 3'	1161	NA	NA	NA	1	NA	+	152	NA	109864281	94453
80946	chr21	8441806	0.510393	0.368066	0.142327	0.0199609	7.1303	0.0182606	0.0130814	1.00152e-12	2.85523e-10	0.983018	RNA5-8SN1	NR_145821	close to 3'	close to 3'	1983	NA	NA	NA	1	NA	+	152	NA	106632260	84516
87657	chrX	115868037	0.408657	0.824157	-0.4155	0.0584244	-7.11175	0.0175353	0.0129113	1.14579e-12	3.24586e-10	1	DANT1	NR_147172 NR_147173	inside intron	inside	25393	inside intron	-24855	3	4	inside transcription region	+	62820	NA	106029310	83703
76913	chr21	8250365	0.679932	0.477645	0.202287	0.0284691	7.10551	0.0194429	0.0129113	1.19875e-12	3.37453e-10	0.999837	MIR6724-2	NR_128715	close to 3'	close to 3'	860	NA	NA	NA	1	NA	+	91	NA	103504727	52725
76964	chr21	8251057	0.772733	0.378015	0.394718	0.0556166	7.09713	0.0171782	0.0129113	1.27376e-12	3.52254e-10	1	MIR6724-2	NR_128715	close to 3'	close to 3'	1552	NA	NA	NA	1	NA	+	91	NA	103504727	52725
76966	chr21	8251084	0.772733	0.378015	0.394718	0.0556195	7.09676	0.0176961	0.0129113	1.27715e-12	3.52254e-10	1	MIR6724-2	NR_128715	close to 3'	close to 3'	1579	NA	NA	NA	1	NA	+	91	NA	103504727	52725
76961	chr21	8250998	0.772733	0.378015	0.394718	0.0556233	7.09627	0.0184697	0.0129113	1.28168e-12	3.52254e-10	1	MIR6724-2	NR_128715	close to 3'	close to 3'	1493	NA	NA	NA	1	NA	+	91	NA	103504727	52725
76968	chr21	8251099	0.772733	0.378015	0.394718	0.0556233	7.09627	0.0191924	0.0129113	1.28172e-12	3.52254e-10	1	MIR6724-2	NR_128715	close to 3'	close to 3'	1594	NA	NA	NA	1	NA	+	91	NA	103504727	52725
76946	chr21	8250888	0.772733	0.378015	0.394718	0.0556233	7.09626	0.0186427	0.0129113	1.28174e-12	3.52254e-10	1	MIR6724-2	NR_128715	close to 3'	close to 3'	1383	NA	NA	NA	1	NA	+	91	NA	103504727	52725
76956	chr21	8250972	0.772733	0.378015	0.394718	0.0556233	7.09626	0.0186427	0.0129113	1.28174e-12	3.52254e-10	1	MIR6724-2	NR_128715	close to 3'	close to 3'	1467	NA	NA	NA	1	NA	+	91	NA	103504727	52725
76967	chr21	8251087	0.772733	0.378015	0.394718	0.0556243	7.09615	0.0188416	0.0129113	1.28281e-12	3.52254e-10	1	MIR6724-2	NR_128715	close to 3'	close to 3'	1582	NA	NA	NA	1	NA	+	91	NA	103504727	52725
76963	chr21	8251026	0.772733	0.378015	0.394718	0.0556285	7.09561	0.0195246	0.0129113	1.28783e-12	3.5255e-10	1	MIR6724-2	NR_128715	close to 3'	close to 3'	1521	NA	NA	NA	1	NA	+	91	NA	103504727	52725
73584	chr21	8213657	0.721449	0.58363	0.137819	0.0194326	7.09214	0.0157506	0.0129113	1.3205e-12	3.60392e-10	0.974182	RNA5-8SN2	NR_146147	close to 3'	close to 3'	1085	NA	NA	NA	1	NA	+	152	NA	109864281	94453
73580	chr21	8213642	0.717638	0.580248	0.13739	0.0194239	7.07327	0.0159585	0.0129113	1.51326e-12	4.09257e-10	0.972883	RNA5-8SN2	NR_146147	close to 3'	close to 3'	1070	NA	NA	NA	1	NA	+	152	NA	109864281	94453
87643	chrX	115867798	0.465395	0.82698	-0.361585	0.0511753	-7.06563	0.0175353	0.0129113	1.59895e-12	4.29833e-10	1	DANT1	NR_147172 NR_147173	inside intron	inside	25154	inside intron	-24616	3	4	inside transcription region	+	62820	NA	106029310	83703
73692	chr21	8214141	0.720153	0.541892	0.178261	0.0252455	7.06111	0.312667	0.0132597	1.6518e-12	4.42713e-10	0.999032	RNA5-8SN2	NR_146147	close to 3'	close to 3'	1569	NA	NA	NA	1	NA	+	152	NA	109864281	94453
73880	chr21	8214920	0.595377	0.446844	0.148533	0.0210602	7.05281	0.0152893	0.0129163	1.75342e-12	4.68544e-10	0.989403	RNA5-8SN2	NR_146147	close to 3'	close to 3'	2348	NA	NA	NA	1	NA	+	152	NA	109864281	94453
73859	chr21	8214843	0.601064	0.435645	0.165419	0.0234561	7.05229	0.0138925	0.0141235	1.75999e-12	4.68902e-10	0.997356	RNA5-8SN2	NR_146147	close to 3'	close to 3'	2271	NA	NA	NA	1	NA	+	152	NA	109864281	94453
73957	chr21	8215246	0.665779	0.525455	0.140324	0.0199059	7.04935	0.0169516	0.0129839	1.79757e-12	4.77492e-10	0.978603	RNA5-8SN2	NR_146147	downstream	downstream	2674	NA	NA	NA	1	NA	+	152	NA	109864281	94453
73696	chr21	8214153	0.717713	0.539387	0.178326	0.0253008	7.04822	0.0228341	0.0131637	1.81218e-12	4.79948e-10	0.999019	RNA5-8SN2	NR_146147	close to 3'	close to 3'	1581	NA	NA	NA	1	NA	+	152	NA	109864281	94453
73933	chr21	8215146	0.641709	0.504573	0.137137	0.0194636	7.04581	0.0168099	0.0123781	1.84381e-12	4.86885e-10	0.971805	RNA5-8SN2	NR_146147	downstream	downstream	2574	NA	NA	NA	1	NA	+	152	NA	109864281	94453
73981	chr21	8215359	0.693762	0.544122	0.149641	0.0212606	7.03842	0.0176428	0.0138116	1.94436e-12	5.11928e-10	0.990225	RNA5-8SN2	NR_146147	downstream	downstream	2787	NA	NA	NA	1	NA	+	152	NA	109864281	94453
87676	chrX	115868525	0.456983	0.812206	-0.355223	0.0505675	-7.02473	0.0181087	0.0129113	2.14477e-12	5.59753e-10	1	DANT1	NR_147172 NR_147173	inside intron	inside	25881	inside intron	-25343	3	4	inside transcription region	+	62820	NA	106029310	83703
73944	chr21	8215191	0.659419	0.517533	0.141886	0.020242	7.0095	0.0181167	0.0135796	2.39163e-12	6.18769e-10	0.98074	RNA5-8SN2	NR_146147	downstream	downstream	2619	NA	NA	NA	1	NA	+	152	NA	109864281	94453
87674	chrX	115868485	0.443968	0.809806	-0.365838	0.052203	-7.00798	0.0188758	0.0129113	2.41777e-12	6.23729e-10	1	DANT1	NR_147172 NR_147173	inside intron	inside	25841	inside intron	-25303	3	4	inside transcription region	+	62820	NA	106029310	83703
73629	chr21	8213824	0.738371	0.573834	0.164537	0.0234928	7.00372	0.0192806	0.0133064	2.49248e-12	6.39319e-10	0.996994	RNA5-8SN2	NR_146147	close to 3'	close to 3'	1252	NA	NA	NA	1	NA	+	152	NA	109864281	94453
73875	chr21	8214900	0.595513	0.445952	0.14956	0.0213662	6.99985	0.0168668	0.012057	2.56238e-12	6.55368e-10	0.989818	RNA5-8SN2	NR_146147	close to 3'	close to 3'	2328	NA	NA	NA	1	NA	+	152	NA	109864281	94453
77183	chr21	8394382	0.31199	0.733245	-0.421255	0.0602891	-6.98725	0.0187763	0.0129113	2.8032e-12	7.14919e-10	1	RNA5-8SN3	NR_146153	promoter	promoter	1225	NA	NA	NA	1	NA	+	152	NA	109910381	94550
73904	chr21	8215018	0.624792	0.486913	0.137879	0.0197434	6.98355	0.0289165	0.0123785	2.8781e-12	7.31936e-10	0.972481	RNA5-8SN2	NR_146147	close to 3'	close to 3'	2446	NA	NA	NA	1	NA	+	152	NA	109864281	94453
73651	chr21	8213882	0.746706	0.577204	0.169502	0.0242831	6.98024	0.0177064	0.0133121	2.94684e-12	7.47296e-10	0.997896	RNA5-8SN2	NR_146147	close to 3'	close to 3'	1310	NA	NA	NA	1	NA	+	152	NA	109864281	94453
77185	chr21	8394412	0.331637	0.710759	-0.379123	0.0543563	-6.97477	0.0193608	0.0129113	3.06378e-12	7.70403e-10	1	RNA5-8SN3	NR_146153	promoter	promoter	1195	NA	NA	NA	1	NA	+	152	NA	109910381	94550
73650	chr21	8213872	0.744602	0.573781	0.170821	0.0245013	6.97192	0.0151283	0.0133062	3.12653e-12	7.8398e-10	0.998077	RNA5-8SN2	NR_146147	close to 3'	close to 3'	1300	NA	NA	NA	1	NA	+	152	NA	109864281	94453
73642	chr21	8213856	0.743098	0.573786	0.169312	0.0242965	6.96856	0.0154404	0.0133063	3.202e-12	8.00661e-10	0.997833	RNA5-8SN2	NR_146147	close to 3'	close to 3'	1284	NA	NA	NA	1	NA	+	152	NA	109864281	94453
73903	chr21	8215011	0.624866	0.476728	0.148138	0.02127	6.96465	0.0529285	0.014066	3.29224e-12	8.18653e-10	0.988188	RNA5-8SN2	NR_146147	close to 3'	close to 3'	2439	NA	NA	NA	1	NA	+	152	NA	109864281	94453
73644	chr21	8213860	0.743352	0.577171	0.16618	0.023919	6.94761	0.0159132	0.013312	3.71517e-12	9.18713e-10	0.99717	RNA5-8SN2	NR_146147	close to 3'	close to 3'	1288	NA	NA	NA	1	NA	+	152	NA	109864281	94453
73646	chr21	8213863	0.743896	0.575861	0.168035	0.0242212	6.93751	0.0167781	0.0133097	3.9906e-12	9.78715e-10	0.997514	RNA5-8SN2	NR_146147	close to 3'	close to 3'	1291	NA	NA	NA	1	NA	+	152	NA	109864281	94453
73907	chr21	8215031	0.624742	0.488479	0.136264	0.019641	6.93772	0.0349702	0.0148052	3.98488e-12	9.78715e-10	0.967577	RNA5-8SN2	NR_146147	close to 3'	close to 3'	2459	NA	NA	NA	1	NA	+	152	NA	109864281	94453
73869	chr21	8214876	0.594418	0.445958	0.14846	0.0214028	6.93645	0.36352	0.0146871	4.02083e-12	9.82706e-10	0.988218	RNA5-8SN2	NR_146147	close to 3'	close to 3'	2304	NA	NA	NA	1	NA	+	152	NA	109864281	94453
73593	chr21	8213689	0.723302	0.580772	0.14253	0.0205488	6.93617	0.0175944	0.0129113	4.02883e-12	9.82706e-10	0.98076	RNA5-8SN2	NR_146147	close to 3'	close to 3'	1117	NA	NA	NA	1	NA	+	152	NA	109864281	94453
87675	chrX	115868510	0.45095	0.810652	-0.359701	0.0520136	-6.91552	0.0175353	0.0129113	4.66154e-12	1.13087e-09	1	DANT1	NR_147172 NR_147173	inside intron	inside	25866	inside intron	-25328	3	4	inside transcription region	+	62820	NA	106029310	83703
73946	chr21	8215197	0.661321	0.516192	0.14513	0.0209912	6.91383	0.0225302	0.0123472	4.7173e-12	1.14131e-09	0.98422	RNA5-8SN2	NR_146147	downstream	downstream	2625	NA	NA	NA	1	NA	+	152	NA	109864281	94453
76957	chr21	8250983	0.772733	0.378015	0.394718	0.0571144	6.91101	0.0181087	0.0126316	4.81228e-12	1.15605e-09	1	MIR6724-2	NR_128715	close to 3'	close to 3'	1478	NA	NA	NA	1	NA	+	91	NA	103504727	52725
76958	chr21	8250985	0.772733	0.378015	0.394718	0.0571144	6.91101	0.0181087	0.0126316	4.81228e-12	1.15605e-09	1	MIR6724-2	NR_128715	close to 3'	close to 3'	1480	NA	NA	NA	1	NA	+	91	NA	103504727	52725
73951	chr21	8215231	0.666621	0.518429	0.148192	0.0214433	6.91087	0.0146966	0.0135835	4.81697e-12	1.15605e-09	0.987693	RNA5-8SN2	NR_146147	downstream	downstream	2659	NA	NA	NA	1	NA	+	152	NA	109864281	94453
73590	chr21	8213682	0.723882	0.58419	0.139693	0.0202249	6.90697	0.0151272	0.0129113	4.951e-12	1.18504e-09	0.975152	RNA5-8SN2	NR_146147	close to 3'	close to 3'	1110	NA	NA	NA	1	NA	+	152	NA	109864281	94453
76955	chr21	8250959	0.772733	0.378015	0.394718	0.0571652	6.90487	0.0169835	0.0129113	5.02497e-12	1.19953e-09	1	MIR6724-2	NR_128715	close to 3'	close to 3'	1454	NA	NA	NA	1	NA	+	91	NA	103504727	52725
76973	chr21	8251122	0.772733	0.378015	0.394718	0.0571756	6.90361	0.0191924	0.0129113	5.06959e-12	1.20697e-09	1	MIR6724-2	NR_128715	close to 3'	close to 3'	1617	NA	NA	NA	1	NA	+	91	NA	103504727	52725
73599	chr21	8213719	0.721546	0.580785	0.140761	0.0204007	6.89984	0.0162408	0.0129113	5.20609e-12	1.23618e-09	0.977144	RNA5-8SN2	NR_146147	close to 3'	close to 3'	1147	NA	NA	NA	1	NA	+	152	NA	109864281	94453
77182	chr21	8394373	0.312519	0.749794	-0.437276	0.0634494	-6.89172	0.0174995	0.0129113	5.5122e-12	1.3054e-09	1	RNA5-8SN3	NR_146153	promoter	promoter	1234	NA	NA	NA	1	NA	+	152	NA	109910381	94550
73591	chr21	8213685	0.723148	0.583184	0.139964	0.0203206	6.88778	0.0230761	0.0129113	5.66711e-12	1.33854e-09	0.975389	RNA5-8SN2	NR_146147	close to 3'	close to 3'	1113	NA	NA	NA	1	NA	+	152	NA	109864281	94453
73669	chr21	8214019	0.734516	0.573334	0.161182	0.0234129	6.88433	0.0173732	0.0129113	5.80606e-12	1.36775e-09	0.995515	RNA5-8SN2	NR_146147	close to 3'	close to 3'	1447	NA	NA	NA	1	NA	+	152	NA	109864281	94453
73906	chr21	8215030	0.624742	0.488479	0.136264	0.0198301	6.87156	0.0363338	0.0123988	6.35021e-12	1.48422e-09	0.966279	RNA5-8SN2	NR_146147	close to 3'	close to 3'	2458	NA	NA	NA	1	NA	+	152	NA	109864281	94453
73611	chr21	8213746	0.722897	0.576874	0.146023	0.0212828	6.86106	0.0176501	0.0129113	6.83501e-12	1.59338e-09	0.984708	RNA5-8SN2	NR_146147	close to 3'	close to 3'	1174	NA	NA	NA	1	NA	+	152	NA	109864281	94453
73936	chr21	8215158	0.646241	0.506169	0.140071	0.0204316	6.85563	0.0179651	0.0123634	7.09967e-12	1.65078e-09	0.975075	RNA5-8SN2	NR_146147	downstream	downstream	2586	NA	NA	NA	1	NA	+	152	NA	109864281	94453
73954	chr21	8215234	0.665921	0.519631	0.14629	0.0213694	6.84578	0.0165259	0.0128263	7.60577e-12	1.76387e-09	0.984852	RNA5-8SN2	NR_146147	downstream	downstream	2662	NA	NA	NA	1	NA	+	152	NA	109864281	94453
73597	chr21	8213705	0.72196	0.581172	0.140788	0.0205879	6.83837	0.0304238	0.0129113	8.00993e-12	1.8528e-09	0.976213	RNA5-8SN2	NR_146147	close to 3'	close to 3'	1133	NA	NA	NA	1	NA	+	152	NA	109864281	94453
87677	chrX	115868528	0.465957	0.812206	-0.346249	0.0507469	-6.82305	0.0181087	0.0129113	8.91285e-12	2.05106e-09	0.999999	DANT1	NR_147172 NR_147173	inside intron	inside	25884	inside intron	-25346	3	4	inside transcription region	+	62820	NA	106029310	83703
8179	chr1	143254940	0.294548	0.447334	-0.152786	0.0224375	-6.80941	0.0197803	0.0129113	9.80003e-12	2.24943e-09	0.990678	LOC105371175	XR_007070591 XR_922007	upstream	upstream	72601	NA	NA	NA	2	NA	+	3956	NA	105371175	60923
73608	chr21	8213742	0.723663	0.576464	0.147199	0.0216482	6.79958	0.018482	0.0129113	1.04923e-11	2.39606e-09	0.985381	RNA5-8SN2	NR_146147	close to 3'	close to 3'	1170	NA	NA	NA	1	NA	+	152	NA	109864281	94453
80948	chr21	8441809	0.510065	0.369423	0.140642	0.0206838	6.79961	0.0175376	0.0130824	1.04903e-11	2.39606e-09	0.975287	RNA5-8SN1	NR_145821	close to 3'	close to 3'	1986	NA	NA	NA	1	NA	+	152	NA	106632260	84516
77188	chr21	8394521	0.345738	0.690608	-0.34487	0.0507482	-6.7957	0.0181087	0.0129113	1.07786e-11	2.45517e-09	0.999999	RNA5-8SN3	NR_146153	promoter	promoter	1086	NA	NA	NA	1	NA	+	152	NA	109910381	94550
77191	chr21	8394562	0.345738	0.690608	-0.34487	0.050754	-6.79493	0.0184329	0.0129113	1.08367e-11	2.46212e-09	0.999999	RNA5-8SN3	NR_146153	promoter	promoter	1045	NA	NA	NA	1	NA	+	152	NA	109910381	94550
73990	chr21	8215390	0.687141	0.534528	0.152613	0.0224734	6.7908	0.0154024	0.0137257	1.11511e-11	2.52077e-09	0.990387	RNA5-8SN2	NR_146147	downstream	downstream	2818	NA	NA	NA	1	NA	+	152	NA	109864281	94453
73687	chr21	8214114	0.722612	0.56282	0.159792	0.0235382	6.78865	0.0175101	0.0129113	1.13184e-11	2.54573e-09	0.994461	RNA5-8SN2	NR_146147	close to 3'	close to 3'	1542	NA	NA	NA	1	NA	+	152	NA	109864281	94453
73987	chr21	8215382	0.687141	0.534528	0.152613	0.0224802	6.78875	0.0146206	0.0137257	1.1311e-11	2.54573e-09	0.990368	RNA5-8SN2	NR_146147	downstream	downstream	2810	NA	NA	NA	1	NA	+	152	NA	109864281	94453
87680	chrX	115868550	0.492362	0.829239	-0.336877	0.0496367	-6.78686	0.0181087	0.0129113	1.14602e-11	2.57116e-09	0.999999	DANT1	NR_147172 NR_147173	inside intron	inside	25906	inside intron	-25368	3	4	inside transcription region	+	62820	NA	106029310	83703
73708	chr21	8214301	0.659117	0.436347	0.22277	0.0328315	6.78525	0.0151448	0.0122863	1.15883e-11	2.5934e-09	0.999908	RNA5-8SN2	NR_146147	close to 3'	close to 3'	1729	NA	NA	NA	1	NA	+	152	NA	109864281	94453
80936	chr21	8441767	0.514609	0.366159	0.148449	0.0218921	6.78096	0.989475	0.0122627	1.19379e-11	2.66499e-09	0.986555	RNA5-8SN1	NR_145821	close to 3'	close to 3'	1944	NA	NA	NA	1	NA	+	152	NA	106632260	84516
80943	chr21	8441795	0.510359	0.366527	0.143832	0.0212268	6.77598	0.0156389	0.0126316	1.23564e-11	2.75154e-09	0.980536	RNA5-8SN1	NR_145821	close to 3'	close to 3'	1972	NA	NA	NA	1	NA	+	152	NA	106632260	84516
80934	chr21	8441762	0.517041	0.36774	0.149301	0.0220466	6.77207	0.0227341	0.0130811	1.26957e-11	2.82008e-09	0.987331	RNA5-8SN1	NR_145821	close to 3'	close to 3'	1939	NA	NA	NA	1	NA	+	152	NA	106632260	84516
73860	chr21	8214850	0.594326	0.437912	0.156413	0.0231044	6.76986	0.0270525	0.0120502	1.28911e-11	2.85639e-09	0.99269	RNA5-8SN2	NR_146147	close to 3'	close to 3'	2278	NA	NA	NA	1	NA	+	152	NA	109864281	94453
87673	chrX	115868473	0.443853	0.807956	-0.364103	0.0538228	-6.76484	0.0181087	0.0129113	1.33455e-11	2.94252e-09	1	DANT1	NR_147172 NR_147173	inside intron	inside	25829	inside intron	-25291	3	4	inside transcription region	+	62820	NA	106029310	83703
73621	chr21	8213796	0.739451	0.581508	0.157943	0.0233508	6.76392	0.0203717	0.0131224	1.34304e-11	2.95395e-09	0.993457	RNA5-8SN2	NR_146147	close to 3'	close to 3'	1224	NA	NA	NA	1	NA	+	152	NA	109864281	94453
73909	chr21	8215033	0.624742	0.488479	0.136264	0.0201659	6.75713	0.0240731	0.0123784	1.40752e-11	3.08063e-09	0.963932	RNA5-8SN2	NR_146147	close to 3'	close to 3'	2461	NA	NA	NA	1	NA	+	152	NA	109864281	94453
73923	chr21	8215085	0.632574	0.496393	0.136181	0.02016	6.75501	0.0150344	0.0123825	1.42822e-11	3.11833e-09	0.963649	RNA5-8SN2	NR_146147	downstream	downstream	2513	NA	NA	NA	1	NA	+	152	NA	109864281	94453
73900	chr21	8215001	0.619651	0.463979	0.155673	0.0230546	6.75235	0.0153963	0.0138478	1.45465e-11	3.16831e-09	0.992128	RNA5-8SN2	NR_146147	close to 3'	close to 3'	2429	NA	NA	NA	1	NA	+	152	NA	109864281	94453
80939	chr21	8441784	0.511005	0.365097	0.145907	0.0216437	6.74134	0.017562	0.0134203	1.56928e-11	3.40969e-09	0.983041	RNA5-8SN1	NR_145821	close to 3'	close to 3'	1961	NA	NA	NA	1	NA	+	152	NA	106632260	84516
73614	chr21	8213762	0.720926	0.574992	0.145934	0.0216834	6.73022	0.0152918	0.0129113	1.69409e-11	3.67195e-09	0.982929	RNA5-8SN2	NR_146147	close to 3'	close to 3'	1190	NA	NA	NA	1	NA	+	152	NA	109864281	94453
76971	chr21	8251118	0.772733	0.378015	0.394718	0.0586853	6.72601	0.0185157	0.0129113	1.74383e-11	3.77063e-09	1	MIR6724-2	NR_128715	close to 3'	close to 3'	1613	NA	NA	NA	1	NA	+	91	NA	103504727	52725
76972	chr21	8251120	0.772733	0.378015	0.394718	0.0586903	6.72544	0.0194043	0.0129113	1.75061e-11	3.77617e-09	1	MIR6724-2	NR_128715	close to 3'	close to 3'	1615	NA	NA	NA	1	NA	+	91	NA	103504727	52725
73679	chr21	8214061	0.730776	0.55923	0.171546	0.0255216	6.72163	0.0166104	0.0132871	1.79707e-11	3.86707e-09	0.997471	RNA5-8SN2	NR_146147	close to 3'	close to 3'	1489	NA	NA	NA	1	NA	+	152	NA	109864281	94453
73970	chr21	8215293	0.697075	0.534941	0.162133	0.0241387	6.71672	0.0187591	0.0138947	1.85857e-11	3.98981e-09	0.994974	RNA5-8SN2	NR_146147	downstream	downstream	2721	NA	NA	NA	1	NA	+	152	NA	109864281	94453
73661	chr21	8213978	0.746204	0.577583	0.168621	0.0251299	6.71	0.0149042	0.0133127	1.94623e-11	4.16801e-09	0.99684	RNA5-8SN2	NR_146147	close to 3'	close to 3'	1406	NA	NA	NA	1	NA	+	152	NA	109864281	94453
73950	chr21	8215228	0.666706	0.517444	0.149262	0.0222504	6.70831	0.0232156	0.0125275	1.96895e-11	4.2066e-09	0.986586	RNA5-8SN2	NR_146147	downstream	downstream	2656	NA	NA	NA	1	NA	+	152	NA	109864281	94453
72882	chr21	8209816	0.439596	0.773744	-0.334147	0.0498931	-6.69727	0.0172204	0.0124459	2.1235e-11	4.50453e-09	0.999999	RNA45SN2	NR_146144	close to 3'	close to 3'	972	NA	NA	NA	1	NA	+	60	NA	109864279	94452
87685	chrX	115868617	0.506464	0.82982	-0.323356	0.0483086	-6.69354	0.0181087	0.0129113	2.17838e-11	4.61003e-09	0.999998	DANT1	NR_147172 NR_147173	inside intron	inside	25973	inside intron	-25435	3	4	inside transcription region	+	62820	NA	106029310	83703
73995	chr21	8215461	0.660834	0.51664	0.144195	0.0215767	6.6829	0.0133812	0.012653	2.34263e-11	4.9343e-09	0.979733	RNA5-8SN2	NR_146147	downstream	downstream	2889	NA	NA	NA	1	NA	+	152	NA	109864281	94453
80956	chr21	8441824	0.511206	0.37187	0.139335	0.0209053	6.66508	0.0170444	0.0126316	2.64513e-11	5.55838e-09	0.970055	RNA5-8SN1	NR_145821	close to 3'	close to 3'	2001	NA	NA	NA	1	NA	+	152	NA	106632260	84516
73939	chr21	8215168	0.647889	0.506762	0.141126	0.0212623	6.63739	0.0170826	0.0142365	3.19287e-11	6.63155e-09	0.973458	RNA5-8SN2	NR_146147	downstream	downstream	2596	NA	NA	NA	1	NA	+	152	NA	109864281	94453
73623	chr21	8213803	0.741259	0.578897	0.162362	0.0245151	6.62295	0.0150243	0.0126316	3.52107e-11	7.27942e-09	0.994518	RNA5-8SN2	NR_146147	close to 3'	close to 3'	1231	NA	NA	NA	1	NA	+	152	NA	109864281	94453
73969	chr21	8215289	0.695262	0.535764	0.159498	0.024108	6.61599	0.024458	0.0149714	3.69084e-11	7.5779e-09	0.993206	RNA5-8SN2	NR_146147	downstream	downstream	2717	NA	NA	NA	1	NA	+	152	NA	109864281	94453
80944	chr21	8441796	0.510359	0.366527	0.143832	0.02174	6.61602	0.0168681	0.0131103	3.69001e-11	7.5779e-09	0.978111	RNA5-8SN1	NR_145821	close to 3'	close to 3'	1973	NA	NA	NA	1	NA	+	152	NA	106632260	84516
87672	chrX	115868439	0.445789	0.806942	-0.361152	0.0546186	-6.61226	0.0175353	0.0129113	3.78497e-11	7.75338e-09	0.999999	DANT1	NR_147172 NR_147173	inside intron	inside	25795	inside intron	-25257	3	4	inside transcription region	+	62820	NA	106029310	83703
73865	chr21	8214858	0.591348	0.436823	0.154525	0.0233877	6.60711	0.0196485	0.0121161	3.91891e-11	8.00943e-09	0.990133	RNA5-8SN2	NR_146147	close to 3'	close to 3'	2286	NA	NA	NA	1	NA	+	152	NA	109864281	94453
80935	chr21	8441763	0.515868	0.367685	0.148182	0.022482	6.59114	0.0813721	0.0127884	4.3645e-11	8.79959e-09	0.983949	RNA5-8SN1	NR_145821	close to 3'	close to 3'	1940	NA	NA	NA	1	NA	+	152	NA	106632260	84516
73704	chr21	8214232	0.701305	0.515489	0.185816	0.0282171	6.58523	0.0152334	0.0132239	4.54171e-11	9.13628e-09	0.998822	RNA5-8SN2	NR_146147	close to 3'	close to 3'	1660	NA	NA	NA	1	NA	+	152	NA	109864281	94453
73890	chr21	8214942	0.596499	0.447576	0.148922	0.0226193	6.58386	0.0167929	0.0238208	4.58381e-11	9.17971e-09	0.984724	RNA5-8SN2	NR_146147	close to 3'	close to 3'	2370	NA	NA	NA	1	NA	+	152	NA	109864281	94453
80947	chr21	8441807	0.510393	0.368066	0.142327	0.0216318	6.57953	0.0337967	0.0131071	4.71942e-11	9.43019e-09	0.974809	RNA5-8SN1	NR_145821	close to 3'	close to 3'	1984	NA	NA	NA	1	NA	+	152	NA	106632260	84516
73905	chr21	8215029	0.624742	0.488479	0.136264	0.020713	6.57866	0.0240278	0.0164904	4.74709e-11	9.46437e-09	0.960007	RNA5-8SN2	NR_146147	close to 3'	close to 3'	2457	NA	NA	NA	1	NA	+	152	NA	109864281	94453
80949	chr21	8441810	0.511333	0.369382	0.14195	0.021579	6.57817	0.0358967	0.0125212	4.76261e-11	9.4742e-09	0.974054	RNA5-8SN1	NR_145821	close to 3'	close to 3'	1987	NA	NA	NA	1	NA	+	152	NA	106632260	84516
80972	chr21	8441863	0.500088	0.363993	0.136095	0.0206943	6.57642	0.0166012	0.0130783	4.81897e-11	9.56506e-09	0.959436	RNA5-8SN1	NR_145821	close to 3'	close to 3'	2040	NA	NA	NA	1	NA	+	152	NA	106632260	84516
87656	chrX	115868028	0.42079	0.822632	-0.401842	0.0611254	-6.57406	0.0185505	0.0129113	4.89615e-11	9.69676e-09	1	DANT1	NR_147172 NR_147173	inside intron	inside	25384	inside intron	-24846	3	4	inside transcription region	+	62820	NA	106029310	83703
76951	chr21	8250928	0.772733	0.378015	0.394718	0.0601032	6.56733	0.0175353	0.0130892	5.1224e-11	1.01153e-08	1	MIR6724-2	NR_128715	close to 3'	close to 3'	1423	NA	NA	NA	1	NA	+	91	NA	103504727	52725
76954	chr21	8250956	0.772733	0.378015	0.394718	0.0601053	6.56711	0.0186427	0.0126316	5.1301e-11	1.01153e-08	1	MIR6724-2	NR_128715	close to 3'	close to 3'	1451	NA	NA	NA	1	NA	+	91	NA	103504727	52725
76938	chr21	8250501	0.709589	0.463783	0.245806	0.0374396	6.56542	0.0183567	0.0126316	5.18869e-11	1.02084e-08	0.999951	MIR6724-2	NR_128715	close to 3'	close to 3'	996	NA	NA	NA	1	NA	+	91	NA	103504727	52725
87658	chrX	115868042	0.401061	0.797473	-0.396413	0.060416	-6.56138	0.0189523	0.0129113	5.33126e-11	1.04659e-08	1	DANT1	NR_147172 NR_147173	inside intron	inside	25398	inside intron	-24860	3	4	inside transcription region	+	62820	NA	106029310	83703
81195	chr21	8442730	0.544929	0.387461	0.157468	0.0240149	6.55707	0.017738	0.0126316	5.48745e-11	1.07489e-08	0.991644	RNA5-8SN1	NR_145821	downstream	downstream	2907	NA	NA	NA	1	NA	+	152	NA	106632260	84516
76932	chr21	8250472	0.705191	0.465737	0.239455	0.0365356	6.55401	0.0175353	0.0132486	5.6012e-11	1.09478e-08	0.999932	MIR6724-2	NR_128715	close to 3'	close to 3'	967	NA	NA	NA	1	NA	+	91	NA	103504727	52725
73871	chr21	8214886	0.593205	0.445859	0.147346	0.0224833	6.55357	0.0231911	0.0120569	5.6178e-11	1.09563e-08	0.98239	RNA5-8SN2	NR_146147	close to 3'	close to 3'	2314	NA	NA	NA	1	NA	+	152	NA	109864281	94453
8199	chr1	143255096	0.299852	0.469234	-0.169382	0.0258555	-6.55109	0.0179543	0.0126316	5.7117e-11	1.11152e-08	0.996357	LOC105371175	XR_007070591 XR_922007	upstream	upstream	72445	NA	NA	NA	2	NA	+	3956	NA	105371175	60923
72881	chr21	8209812	0.439596	0.773744	-0.334147	0.0510135	-6.55017	0.0182005	0.0124459	5.74697e-11	1.11596e-08	0.999998	RNA45SN2	NR_146144	close to 3'	close to 3'	968	NA	NA	NA	1	NA	+	60	NA	109864279	94452
73706	chr21	8214255	0.691204	0.498268	0.192936	0.0294577	6.54957	0.0151993	0.0126355	5.77023e-11	1.11805e-08	0.999197	RNA5-8SN2	NR_146147	close to 3'	close to 3'	1683	NA	NA	NA	1	NA	+	152	NA	109864281	94453
73702	chr21	8214227	0.701976	0.516574	0.185402	0.0283172	6.54731	0.0151739	0.0131884	5.8581e-11	1.13263e-08	0.998719	RNA5-8SN2	NR_146147	close to 3'	close to 3'	1655	NA	NA	NA	1	NA	+	152	NA	109864281	94453
23083	chr4	190087834	0.804855	0.457086	0.347769	0.0531321	6.54537	0.0208757	0.0129113	5.93474e-11	1.14497e-08	0.999998	DBET	NR_121644	downstream	downstream	22601	NA	NA	NA	1	NA	+	681	NA	100419743	9093
76925	chr21	8250453	0.699902	0.461743	0.238158	0.0364005	6.54272	0.0166862	0.0129113	6.0411e-11	1.16298e-08	0.999926	MIR6724-2	NR_128715	close to 3'	close to 3'	948	NA	NA	NA	1	NA	+	91	NA	103504727	52725
87659	chrX	115868051	0.39451	0.79565	-0.40114	0.0613364	-6.54	0.0189288	0.0129113	6.15169e-11	1.18173e-08	1	DANT1	NR_147172 NR_147173	inside intron	inside	25407	inside intron	-24869	3	4	inside transcription region	+	62820	NA	106029310	83703
81210	chr21	8442840	0.534366	0.372381	0.161985	0.0247711	6.53928	0.0177765	0.0130843	6.18146e-11	1.18491e-08	0.993831	RNA5-8SN1	NR_145821	downstream	downstream	3017	NA	NA	NA	1	NA	+	152	NA	106632260	84516
73585	chr21	8213658	0.723083	0.582702	0.140381	0.0214838	6.53427	0.0162627	0.0131213	6.39224e-11	1.21749e-08	0.969918	RNA5-8SN2	NR_146147	close to 3'	close to 3'	1086	NA	NA	NA	1	NA	+	152	NA	109864281	94453
76941	chr21	8250520	0.714613	0.465503	0.24911	0.0381264	6.53378	0.0185856	0.0129113	6.41285e-11	1.21882e-08	0.999954	MIR6724-2	NR_128715	close to 3'	close to 3'	1015	NA	NA	NA	1	NA	+	91	NA	103504727	52725
73888	chr21	8214934	0.59588	0.450044	0.145835	0.0223419	6.52743	0.0157442	0.0120615	6.69073e-11	1.26626e-08	0.979893	RNA5-8SN2	NR_146147	close to 3'	close to 3'	2362	NA	NA	NA	1	NA	+	152	NA	109864281	94453
80945	chr21	8441803	0.510393	0.368066	0.142327	0.0218079	6.52641	0.0246648	0.0131071	6.73665e-11	1.27226e-08	0.973865	RNA5-8SN1	NR_145821	close to 3'	close to 3'	1980	NA	NA	NA	1	NA	+	152	NA	106632260	84516
73908	chr21	8215032	0.624742	0.488479	0.136264	0.0208852	6.5244	0.0290795	0.0123988	6.82739e-11	1.28668e-08	0.958747	RNA5-8SN2	NR_146147	close to 3'	close to 3'	2460	NA	NA	NA	1	NA	+	152	NA	109864281	94453
73587	chr21	8213660	0.722504	0.5839	0.138603	0.0212568	6.52044	0.0165968	0.0131203	7.01034e-11	1.31839e-08	0.965319	RNA5-8SN2	NR_146147	close to 3'	close to 3'	1088	NA	NA	NA	1	NA	+	152	NA	109864281	94453
23082	chr4	190087828	0.804855	0.457086	0.347769	0.053458	6.50547	0.0172691	0.0129113	7.74521e-11	1.45353e-08	0.999998	DBET	NR_121644	downstream	downstream	22595	NA	NA	NA	1	NA	+	681	NA	100419743	9093
73927	chr21	8215091	0.63308	0.498638	0.134442	0.0207084	6.49218	0.0233318	0.0134377	8.46054e-11	1.57786e-08	0.951865	RNA5-8SN2	NR_146147	downstream	downstream	2519	NA	NA	NA	1	NA	+	152	NA	109864281	94453
73884	chr21	8214928	0.595565	0.450264	0.1453	0.0223933	6.48856	0.015394	0.0127088	8.66596e-11	1.60946e-08	0.978461	RNA5-8SN2	NR_146147	close to 3'	close to 3'	2356	NA	NA	NA	1	NA	+	152	NA	109864281	94453
87687	chrX	115868640	0.510159	0.829538	-0.319379	0.0492558	-6.48409	0.0181087	0.0129113	8.92668e-11	1.65445e-08	0.999996	DANT1	NR_147172 NR_147173	inside intron	inside	25996	inside intron	-25458	3	4	inside transcription region	+	62820	NA	106029310	83703
87647	chrX	115867859	0.452699	0.825986	-0.373287	0.0575793	-6.48302	0.0178953	0.0129113	8.99073e-11	1.65945e-08	0.999999	DANT1	NR_147172 NR_147173	inside intron	inside	25215	inside intron	-24677	3	4	inside transcription region	+	62820	NA	106029310	83703
87646	chrX	115867854	0.452699	0.825986	-0.373287	0.057587	-6.48215	0.0194223	0.0129113	9.04276e-11	1.66562e-08	0.999999	DANT1	NR_147172 NR_147173	inside intron	inside	25210	inside intron	-24672	3	4	inside transcription region	+	62820	NA	106029310	83703
72885	chr21	8209842	0.437151	0.778683	-0.341532	0.0527099	-6.47947	0.0168574	0.0134034	9.20481e-11	1.68852e-08	0.999998	RNA45SN2	NR_146144	close to 3'	close to 3'	998	NA	NA	NA	1	NA	+	60	NA	109864279	94452
76936	chr21	8250496	0.703572	0.46235	0.241222	0.0372286	6.47948	0.0183639	0.0132533	9.20378e-11	1.68852e-08	0.999926	MIR6724-2	NR_128715	close to 3'	close to 3'	991	NA	NA	NA	1	NA	+	91	NA	103504727	52725
73895	chr21	8214974	0.598722	0.452694	0.146028	0.0225402	6.47856	0.015512	0.0128785	9.26038e-11	1.69524e-08	0.979426	RNA5-8SN2	NR_146147	close to 3'	close to 3'	2402	NA	NA	NA	1	NA	+	152	NA	109864281	94453
73992	chr21	8215402	0.679053	0.534224	0.144829	0.0223569	6.47805	0.0141219	0.0137234	9.29136e-11	1.69744e-08	0.977527	RNA5-8SN2	NR_146147	downstream	downstream	2830	NA	NA	NA	1	NA	+	152	NA	109864281	94453
76916	chr21	8250382	0.694368	0.481658	0.21271	0.0328897	6.46736	0.0192251	0.0129113	9.97272e-11	1.81083e-08	0.999695	MIR6724-2	NR_128715	close to 3'	close to 3'	877	NA	NA	NA	1	NA	+	91	NA	103504727	52725
73964	chr21	8215266	0.67052	0.524407	0.146113	0.0226095	6.46245	0.0198716	0.0124953	1.03018e-10	1.86303e-08	0.979302	RNA5-8SN2	NR_146147	downstream	downstream	2694	NA	NA	NA	1	NA	+	152	NA	109864281	94453
80955	chr21	8441823	0.511206	0.37187	0.139335	0.0215901	6.45367	0.0189524	0.0126316	1.09171e-10	1.9671e-08	0.965766	RNA5-8SN1	NR_145821	close to 3'	close to 3'	2000	NA	NA	NA	1	NA	+	152	NA	106632260	84516
73678	chr21	8214055	0.73197	0.562543	0.169427	0.0262558	6.45294	0.0178507	0.0126316	1.09703e-10	1.97197e-08	0.995906	RNA5-8SN2	NR_146147	close to 3'	close to 3'	1483	NA	NA	NA	1	NA	+	152	NA	109864281	94453
80970	chr21	8441857	0.501923	0.364446	0.137478	0.0213269	6.44621	0.0209936	0.0126316	1.14681e-10	2.05732e-08	0.960566	RNA5-8SN1	NR_145821	close to 3'	close to 3'	2034	NA	NA	NA	1	NA	+	152	NA	106632260	84516
80932	chr21	8441747	0.526318	0.378793	0.147525	0.0229283	6.43421	0.0160299	0.0125274	1.24116e-10	2.21769e-08	0.980904	RNA5-8SN1	NR_145821	close to 3'	close to 3'	1924	NA	NA	NA	1	NA	+	152	NA	106632260	84516
73682	chr21	8214067	0.727381	0.55672	0.170661	0.0265594	6.42562	0.015406	0.0132831	1.31336e-10	2.34201e-08	0.996099	RNA5-8SN2	NR_146147	close to 3'	close to 3'	1495	NA	NA	NA	1	NA	+	152	NA	109864281	94453
73934	chr21	8215149	0.641709	0.504573	0.137137	0.0213439	6.42509	0.0207832	0.0123666	1.31789e-10	2.34543e-08	0.959063	RNA5-8SN2	NR_146147	downstream	downstream	2577	NA	NA	NA	1	NA	+	152	NA	109864281	94453
73971	chr21	8215296	0.697075	0.534941	0.162133	0.0252385	6.42405	0.016933	0.0149851	1.32696e-10	2.35222e-08	0.993089	RNA5-8SN2	NR_146147	downstream	downstream	2724	NA	NA	NA	1	NA	+	152	NA	109864281	94453
73960	chr21	8215251	0.666792	0.524667	0.142125	0.0221238	6.42406	0.0154093	0.0124956	1.32687e-10	2.35222e-08	0.971547	RNA5-8SN2	NR_146147	downstream	downstream	2679	NA	NA	NA	1	NA	+	152	NA	109864281	94453
76940	chr21	8250505	0.713188	0.466015	0.247173	0.0384783	6.4237	0.0175353	0.0126316	1.33002e-10	2.35298e-08	0.999935	MIR6724-2	NR_128715	close to 3'	close to 3'	1000	NA	NA	NA	1	NA	+	91	NA	103504727	52725
76934	chr21	8250486	0.708116	0.467172	0.240944	0.0375674	6.41365	0.0173693	0.0129113	1.42079e-10	2.50367e-08	0.999912	MIR6724-2	NR_128715	close to 3'	close to 3'	981	NA	NA	NA	1	NA	+	91	NA	103504727	52725
73672	chr21	8214027	0.734516	0.573334	0.161182	0.025134	6.4129	0.0177333	0.0133056	1.42777e-10	2.51103e-08	0.992538	RNA5-8SN2	NR_146147	close to 3'	close to 3'	1455	NA	NA	NA	1	NA	+	152	NA	109864281	94453
73605	chr21	8213736	0.722401	0.574751	0.14765	0.0230255	6.41248	0.0166774	0.0133083	1.43171e-10	2.51302e-08	0.980749	RNA5-8SN2	NR_146147	close to 3'	close to 3'	1164	NA	NA	NA	1	NA	+	152	NA	109864281	94453
87644	chrX	115867820	0.451417	0.826502	-0.375085	0.058587	-6.40218	0.0169275	0.0129113	1.5317e-10	2.67702e-08	0.999999	DANT1	NR_147172 NR_147173	inside intron	inside	25176	inside intron	-24638	3	4	inside transcription region	+	62820	NA	106029310	83703
73698	chr21	8214169	0.721636	0.534054	0.187582	0.0293187	6.39803	0.0143758	0.0125961	1.57389e-10	2.73576e-08	0.998592	RNA5-8SN2	NR_146147	close to 3'	close to 3'	1597	NA	NA	NA	1	NA	+	152	NA	109864281	94453
81190	chr21	8442666	0.53812	0.39569	0.142431	0.0222767	6.39371	0.0266428	0.013364	1.61904e-10	2.80878e-08	0.971592	RNA5-8SN1	NR_145821	downstream	downstream	2843	NA	NA	NA	1	NA	+	152	NA	106632260	84516
76917	chr21	8250404	0.692504	0.472808	0.219696	0.0344173	6.3833	0.0173627	0.0129113	1.73312e-10	3.00087e-08	0.999747	MIR6724-2	NR_128715	close to 3'	close to 3'	899	NA	NA	NA	1	NA	+	91	NA	103504727	52725
73681	chr21	8214064	0.727381	0.55672	0.170661	0.0267417	6.38182	0.0159456	0.0132831	1.74995e-10	3.02417e-08	0.995883	RNA5-8SN2	NR_146147	close to 3'	close to 3'	1492	NA	NA	NA	1	NA	+	152	NA	109864281	94453
72879	chr21	8209759	0.435198	0.76258	-0.327382	0.0513101	-6.38046	0.0174715	0.0124507	1.76559e-10	3.04532e-08	0.999995	RNA45SN2	NR_146144	close to 3'	close to 3'	915	NA	NA	NA	1	NA	+	60	NA	109864279	94452
73989	chr21	8215386	0.687141	0.534528	0.152613	0.0239841	6.36308	0.0139291	0.0128178	1.97743e-10	3.3911e-08	0.98587	RNA5-8SN2	NR_146147	downstream	downstream	2814	NA	NA	NA	1	NA	+	152	NA	109864281	94453
73940	chr21	8215171	0.648726	0.506278	0.142448	0.0224	6.35928	0.0143847	0.0125746	2.02704e-10	3.46291e-08	0.970954	RNA5-8SN2	NR_146147	downstream	downstream	2599	NA	NA	NA	1	NA	+	152	NA	109864281	94453
73867	chr21	8214873	0.593163	0.44412	0.149043	0.0234468	6.35666	0.0873148	0.0121389	2.06193e-10	3.5158e-08	0.981766	RNA5-8SN2	NR_146147	close to 3'	close to 3'	2301	NA	NA	NA	1	NA	+	152	NA	109864281	94453
73613	chr21	8213758	0.720926	0.574992	0.145934	0.0229604	6.35591	0.0187086	0.0133087	2.07196e-10	3.51951e-08	0.977281	RNA5-8SN2	NR_146147	close to 3'	close to 3'	1186	NA	NA	NA	1	NA	+	152	NA	109864281	94453
73633	chr21	8213833	0.744973	0.575395	0.169578	0.0266932	6.35284	0.0169392	0.0125606	2.11376e-10	3.58371e-08	0.995427	RNA5-8SN2	NR_146147	close to 3'	close to 3'	1261	NA	NA	NA	1	NA	+	152	NA	109864281	94453
76927	chr21	8250458	0.704539	0.466188	0.238352	0.0375224	6.35225	0.0177649	0.0126316	2.12191e-10	3.59073e-08	0.999887	MIR6724-2	NR_128715	close to 3'	close to 3'	953	NA	NA	NA	1	NA	+	91	NA	103504727	52725
73886	chr21	8214931	0.59588	0.450044	0.145835	0.0229603	6.35162	0.01592	0.0123774	2.13065e-10	3.59194e-08	0.977048	RNA5-8SN2	NR_146147	close to 3'	close to 3'	2359	NA	NA	NA	1	NA	+	152	NA	109864281	94453
23084	chr4	190087871	0.802436	0.455589	0.346847	0.0546378	6.34811	0.0159188	0.0129113	2.17971e-10	3.65961e-08	0.999997	DBET	NR_121644	downstream	downstream	22638	NA	NA	NA	1	NA	+	681	NA	100419743	9093
80950	chr21	8441814	0.511333	0.369382	0.14195	0.0223618	6.34788	0.0160776	0.0125212	2.18306e-10	3.65961e-08	0.96967	RNA5-8SN1	NR_145821	close to 3'	close to 3'	1991	NA	NA	NA	1	NA	+	152	NA	106632260	84516
73618	chr21	8213777	0.726998	0.58244	0.144558	0.0227955	6.3415	0.016429	0.0133216	2.27544e-10	3.78611e-08	0.974689	RNA5-8SN2	NR_146147	close to 3'	close to 3'	1205	NA	NA	NA	1	NA	+	152	NA	109864281	94453
73863	chr21	8214856	0.592615	0.438318	0.154297	0.0243522	6.33604	0.028615	0.0118198	2.35749e-10	3.90088e-08	0.987114	RNA5-8SN2	NR_146147	close to 3'	close to 3'	2284	NA	NA	NA	1	NA	+	152	NA	109864281	94453
8175	chr1	143254918	0.294548	0.447334	-0.152786	0.0241307	-6.33161	0.0189159	0.0126316	2.42621e-10	4.00719e-08	0.985647	LOC105371175	XR_007070591 XR_922007	upstream	upstream	72623	NA	NA	NA	2	NA	+	3956	NA	105371175	60923
87650	chrX	115867910	0.454629	0.824157	-0.369528	0.0584183	-6.32555	0.01764	0.0129113	2.52333e-10	4.15991e-08	0.999998	DANT1	NR_147172 NR_147173	inside intron	inside	25266	inside intron	-24728	3	4	inside transcription region	+	62820	NA	106029310	83703
76931	chr21	8250471	0.705191	0.465737	0.239455	0.0378719	6.32276	0.0177642	0.0126316	2.56924e-10	4.22782e-08	0.999884	MIR6724-2	NR_128715	close to 3'	close to 3'	966	NA	NA	NA	1	NA	+	91	NA	103504727	52725
87679	chrX	115868547	0.492362	0.829239	-0.336877	0.0532901	-6.32157	0.0181087	0.0129113	2.58917e-10	4.25279e-08	0.999996	DANT1	NR_147172 NR_147173	inside intron	inside	25903	inside intron	-25365	3	4	inside transcription region	+	62820	NA	106029310	83703
73607	chr21	8213741	0.723663	0.576464	0.147199	0.0232888	6.32058	0.03144	0.0133112	2.60584e-10	4.27233e-08	0.978652	RNA5-8SN2	NR_146147	close to 3'	close to 3'	1169	NA	NA	NA	1	NA	+	152	NA	109864281	94453
80933	chr21	8441753	0.52386	0.37432	0.14954	0.0236621	6.31981	0.015847	0.013442	2.61879e-10	4.28572e-08	0.981854	RNA5-8SN1	NR_145821	close to 3'	close to 3'	1930	NA	NA	NA	1	NA	+	152	NA	106632260	84516
77184	chr21	8394407	0.330502	0.711094	-0.380592	0.0602801	-6.31372	0.0183609	0.0129113	2.72414e-10	4.44999e-08	0.999998	RNA5-8SN3	NR_146153	promoter	promoter	1200	NA	NA	NA	1	NA	+	152	NA	109910381	94550
23080	chr4	190087796	0.801622	0.453994	0.347628	0.055088	6.3104	0.0184477	0.0129113	2.78311e-10	4.50228e-08	0.999997	DBET	NR_121644	downstream	downstream	22563	NA	NA	NA	1	NA	+	681	NA	100419743	9093
23081	chr4	190087806	0.801622	0.453994	0.347628	0.0550896	6.31022	0.0181852	0.0129113	2.78633e-10	4.50228e-08	0.999997	DBET	NR_121644	downstream	downstream	22573	NA	NA	NA	1	NA	+	681	NA	100419743	9093
23078	chr4	190087767	0.799008	0.452291	0.346718	0.0549444	6.31034	0.0184548	0.0129113	2.78431e-10	4.50228e-08	0.999996	DBET	NR_121644	downstream	downstream	22534	NA	NA	NA	1	NA	+	681	NA	100419743	9093
76918	chr21	8250405	0.692504	0.472808	0.219696	0.034813	6.31073	0.0177785	0.0126316	2.77714e-10	4.50228e-08	0.999707	MIR6724-2	NR_128715	close to 3'	close to 3'	900	NA	NA	NA	1	NA	+	91	NA	103504727	52725
87661	chrX	115868261	0.388936	0.793661	-0.404725	0.0641824	-6.30586	0.0190796	0.0129113	2.86602e-10	4.62271e-08	0.999999	DANT1	NR_147172 NR_147173	inside intron	inside	25617	inside intron	-25079	3	4	inside transcription region	+	62820	NA	106029310	83703
80965	chr21	8441849	0.508101	0.367303	0.140799	0.0223316	6.30491	0.0234474	0.0123657	2.88366e-10	4.6428e-08	0.966146	RNA5-8SN1	NR_145821	close to 3'	close to 3'	2026	NA	NA	NA	1	NA	+	152	NA	106632260	84516
72878	chr21	8209755	0.434963	0.765245	-0.330282	0.0524279	-6.29973	0.0222069	0.0131771	2.9816e-10	4.78328e-08	0.999994	RNA45SN2	NR_146144	close to 3'	close to 3'	911	NA	NA	NA	1	NA	+	60	NA	109864279	94452
23063	chr4	190087587	0.815346	0.452088	0.363258	0.0576827	6.29753	0.0179139	0.0129113	3.02424e-10	4.82574e-08	0.999997	DBET	NR_121644	downstream	downstream	22354	NA	NA	NA	1	NA	+	681	NA	100419743	9093
80940	chr21	8441785	0.511005	0.365097	0.145907	0.0231747	6.29596	0.024341	0.0123657	3.05496e-10	4.86609e-08	0.9762	RNA5-8SN1	NR_145821	close to 3'	close to 3'	1962	NA	NA	NA	1	NA	+	152	NA	106632260	84516
73978	chr21	8215346	0.694637	0.545283	0.149354	0.0237386	6.29159	0.0195871	0.0128866	3.14225e-10	4.98738e-08	0.981194	RNA5-8SN2	NR_146147	downstream	downstream	2774	NA	NA	NA	1	NA	+	152	NA	109864281	94453
73952	chr21	8215232	0.666621	0.518429	0.148192	0.0235821	6.28408	0.0168928	0.0125237	3.29802e-10	5.20692e-08	0.979502	RNA5-8SN2	NR_146147	downstream	downstream	2660	NA	NA	NA	1	NA	+	152	NA	109864281	94453
73667	chr21	8214017	0.734516	0.573334	0.161182	0.0256851	6.2753	0.0169652	0.0133056	3.48963e-10	5.48044e-08	0.99139	RNA5-8SN2	NR_146147	close to 3'	close to 3'	1445	NA	NA	NA	1	NA	+	152	NA	109864281	94453
73967	chr21	8215287	0.695262	0.535764	0.159498	0.0254162	6.27544	0.0167972	0.0149714	3.48639e-10	5.48044e-08	0.990383	RNA5-8SN2	NR_146147	downstream	downstream	2715	NA	NA	NA	1	NA	+	152	NA	109864281	94453
23079	chr4	190087786	0.801622	0.453994	0.347628	0.0554297	6.2715	0.0184465	0.0129113	3.57575e-10	5.59605e-08	0.999996	DBET	NR_121644	downstream	downstream	22553	NA	NA	NA	1	NA	+	681	NA	100419743	9093
76948	chr21	8250911	0.772733	0.378015	0.394718	0.0629486	6.27048	0.0173292	0.0130892	3.5993e-10	5.62307e-08	0.999999	MIR6724-2	NR_128715	close to 3'	close to 3'	1406	NA	NA	NA	1	NA	+	91	NA	103504727	52725
76960	chr21	8250992	0.772733	0.378015	0.394718	0.0629521	6.27013	0.018018	0.0130892	3.60745e-10	5.62599e-08	0.999999	MIR6724-2	NR_128715	close to 3'	close to 3'	1487	NA	NA	NA	1	NA	+	91	NA	103504727	52725
76953	chr21	8250951	0.772733	0.378015	0.394718	0.0629558	6.26976	0.0191924	0.0133986	3.61604e-10	5.62931e-08	0.999999	MIR6724-2	NR_128715	close to 3'	close to 3'	1446	NA	NA	NA	1	NA	+	91	NA	103504727	52725
76952	chr21	8250948	0.772733	0.378015	0.394718	0.0629585	6.2695	0.018837	0.0133986	3.62216e-10	5.62931e-08	0.999999	MIR6724-2	NR_128715	close to 3'	close to 3'	1443	NA	NA	NA	1	NA	+	91	NA	103504727	52725
9993	chr1	228621843	0.788518	0.47361	0.314908	0.0502349	6.26871	0.0181087	0.0129113	3.64049e-10	5.648e-08	0.999991	RNA5S6	NR_023368	promoter	promoter	278	NA	NA	NA	1	NA	-	118	NA	100169757	5899
72911	chr21	8210275	0.521294	0.762275	-0.240981	0.0384632	-6.26524	0.0191488	0.0129113	3.72245e-10	5.74529e-08	0.999877	RNA45SN2	NR_146144	close to 3'	close to 3'	1431	NA	NA	NA	1	NA	+	60	NA	109864279	94452
87683	chrX	115868604	0.509558	0.830086	-0.320529	0.0512289	-6.25679	0.0175353	0.0129113	3.92977e-10	6.02218e-08	0.999992	DANT1	NR_147172 NR_147173	inside intron	inside	25960	inside intron	-25422	3	4	inside transcription region	+	62820	NA	106029310	83703
73976	chr21	8215338	0.696537	0.543335	0.153202	0.0244866	6.25656	0.0164214	0.0127232	3.93549e-10	6.02218e-08	0.985099	RNA5-8SN2	NR_146147	downstream	downstream	2766	NA	NA	NA	1	NA	+	152	NA	109864281	94453
87645	chrX	115867828	0.452699	0.825986	-0.373287	0.0597272	-6.24987	0.0171093	0.0129113	4.10781e-10	6.27514e-08	0.999998	DANT1	NR_147172 NR_147173	inside intron	inside	25184	inside intron	-24646	3	4	inside transcription region	+	62820	NA	106029310	83703
87648	chrX	115867870	0.452699	0.825986	-0.373287	0.0597408	-6.24845	0.0187169	0.0129113	4.14551e-10	6.31118e-08	0.999998	DANT1	NR_147172 NR_147173	inside intron	inside	25226	inside intron	-24688	3	4	inside transcription region	+	62820	NA	106029310	83703
63827	chr17	43284135	0.300835	0.14606	0.154775	0.024796	6.24193	0.0190479	0.0129113	4.32218e-10	6.55784e-08	0.986413	LOC124904142	XR_007066015 XR_007088040	close to 3'	close to 3'	194	NA	NA	NA	1	NA	-	190	NA	124904142	113424
87629	chrX	115867461	0.478162	0.839404	-0.361242	0.0578967	-6.23943	0.0180913	0.0129113	4.39174e-10	6.64088e-08	0.999997	DANT1	NR_147172 NR_147173	inside intron	inside	24817	inside intron	-24279	3	4	inside transcription region	+	62820	NA	106029310	83703
87671	chrX	115868421	0.440444	0.805859	-0.365416	0.0585751	-6.23842	0.0185896	0.0129113	4.4201e-10	6.66126e-08	0.999997	DANT1	NR_147172 NR_147173	inside intron	inside	25777	inside intron	-25239	3	4	inside transcription region	+	62820	NA	106029310	83703
80971	chr21	8441858	0.501923	0.364446	0.137478	0.0220365	6.23864	0.0181892	0.0136192	4.41386e-10	6.66126e-08	0.955501	RNA5-8SN1	NR_145821	close to 3'	close to 3'	2035	NA	NA	NA	1	NA	+	152	NA	106632260	84516
73873	chr21	8214888	0.593205	0.445859	0.147346	0.0236228	6.23742	0.0266684	0.0121034	4.4485e-10	6.69279e-08	0.977477	RNA5-8SN2	NR_146147	close to 3'	close to 3'	2316	NA	NA	NA	1	NA	+	152	NA	109864281	94453
73956	chr21	8215239	0.666768	0.52596	0.140808	0.0225772	6.23673	0.0183329	0.0124905	4.46811e-10	6.69977e-08	0.964657	RNA5-8SN2	NR_146147	downstream	downstream	2667	NA	NA	NA	1	NA	+	152	NA	109864281	94453
73916	chr21	8215053	0.634843	0.498686	0.136158	0.0218316	6.23673	0.0213278	0.0121497	4.46802e-10	6.69977e-08	0.95116	RNA5-8SN2	NR_146147	close to 3'	close to 3'	2481	NA	NA	NA	1	NA	+	152	NA	109864281	94453
81194	chr21	8442729	0.544929	0.387461	0.157468	0.0252639	6.23291	0.0212221	0.012533	4.57838e-10	6.8422e-08	0.988538	RNA5-8SN1	NR_145821	downstream	downstream	2906	NA	NA	NA	1	NA	+	152	NA	106632260	84516
87684	chrX	115868607	0.506464	0.82982	-0.323356	0.0518896	-6.23161	0.0175353	0.0129113	4.61665e-10	6.88789e-08	0.999992	DANT1	NR_147172 NR_147173	inside intron	inside	25963	inside intron	-25425	3	4	inside transcription region	+	62820	NA	106029310	83703
77186	chr21	8394463	0.346947	0.698144	-0.351197	0.0565021	-6.21565	0.0183028	0.0129113	5.11117e-10	7.58776e-08	0.999996	RNA5-8SN3	NR_146153	promoter	promoter	1144	NA	NA	NA	1	NA	+	152	NA	109910381	94550
73700	chr21	8214196	0.714141	0.523145	0.190996	0.0307335	6.21458	0.0147663	0.0123798	5.14631e-10	7.62728e-08	0.998466	RNA5-8SN2	NR_146147	close to 3'	close to 3'	1624	NA	NA	NA	1	NA	+	152	NA	109864281	94453
73912	chr21	8215036	0.627785	0.489224	0.138561	0.0223023	6.21286	0.0307526	0.0121262	5.20299e-10	7.69853e-08	0.958096	RNA5-8SN2	NR_146147	close to 3'	close to 3'	2464	NA	NA	NA	1	NA	+	152	NA	109864281	94453
77190	chr21	8394559	0.345738	0.690608	-0.34487	0.0555305	-6.21046	0.0184329	0.0126316	5.28296e-10	7.80395e-08	0.999995	RNA5-8SN3	NR_146153	promoter	promoter	1048	NA	NA	NA	1	NA	+	152	NA	109910381	94550
80958	chr21	8441828	0.511206	0.37187	0.139335	0.0224495	6.2066	0.0165345	0.0130992	5.41421e-10	7.97153e-08	0.960127	RNA5-8SN1	NR_145821	close to 3'	close to 3'	2005	NA	NA	NA	1	NA	+	152	NA	106632260	84516
73660	chr21	8213976	0.747458	0.576179	0.171279	0.0276361	6.19765	0.0163631	0.0125601	5.73133e-10	8.39701e-08	0.995048	RNA5-8SN2	NR_146147	close to 3'	close to 3'	1404	NA	NA	NA	1	NA	+	152	NA	109864281	94453
80964	chr21	8441848	0.508453	0.367231	0.141222	0.0227855	6.1979	0.0161457	0.0125198	5.72217e-10	8.39701e-08	0.964785	RNA5-8SN1	NR_145821	close to 3'	close to 3'	2025	NA	NA	NA	1	NA	+	152	NA	106632260	84516
73674	chr21	8214029	0.734368	0.575058	0.15931	0.0257914	6.17687	0.0168858	0.0133086	6.53843e-10	9.45569e-08	0.989265	RNA5-8SN2	NR_146147	close to 3'	close to 3'	1457	NA	NA	NA	1	NA	+	152	NA	109864281	94453
63836	chr17	43284250	0.300662	0.145553	0.155109	0.0251196	6.17483	0.0171784	0.0129113	6.62364e-10	9.54807e-08	0.985878	LOC124904142	XR_007066015 XR_007088040	inside exon	inside	79	inside exon	0	1	1	inside transcription region	-	190	NA	124904142	113424
23025	chr4	190086294	0.895232	0.622896	0.272336	0.0441526	6.16807	0.0174123	0.0129113	6.91304e-10	9.92901e-08	0.999953	DBET	NR_121644	downstream	downstream	21061	NA	NA	NA	1	NA	+	681	NA	100419743	9093
73894	chr21	8214972	0.59718	0.452849	0.14433	0.0234003	6.16788	0.0186091	0.0123049	6.92118e-10	9.92901e-08	0.970916	RNA5-8SN2	NR_146147	close to 3'	close to 3'	2400	NA	NA	NA	1	NA	+	152	NA	109864281	94453
73609	chr21	8213744	0.722897	0.576874	0.146023	0.0236834	6.16561	0.0169379	0.0133119	7.02126e-10	1.00565e-07	0.974007	RNA5-8SN2	NR_146147	close to 3'	close to 3'	1172	NA	NA	NA	1	NA	+	152	NA	109864281	94453
73631	chr21	8213829	0.741191	0.574662	0.166529	0.0270282	6.16131	0.0151025	0.0127234	7.21446e-10	1.03167e-07	0.993082	RNA5-8SN2	NR_146147	close to 3'	close to 3'	1257	NA	NA	NA	1	NA	+	152	NA	109864281	94453
73896	chr21	8214978	0.600198	0.454413	0.145785	0.0236767	6.15734	0.014863	0.0131065	7.39774e-10	1.05619e-07	0.97343	RNA5-8SN2	NR_146147	close to 3'	close to 3'	2406	NA	NA	NA	1	NA	+	152	NA	109864281	94453
87627	chrX	115867427	0.468455	0.839404	-0.370949	0.0602764	-6.15413	0.0181661	0.0129113	7.54892e-10	1.07606e-07	0.999997	DANT1	NR_147172 NR_147173	inside intron	inside	24783	inside intron	-24245	3	4	inside transcription region	+	62820	NA	106029310	83703
23077	chr4	190087739	0.786218	0.44887	0.337348	0.0548228	6.15342	0.0171942	0.0129113	7.58286e-10	1.07918e-07	0.999993	DBET	NR_121644	downstream	downstream	22506	NA	NA	NA	1	NA	+	681	NA	100419743	9093
73965	chr21	8215284	0.687933	0.530508	0.157425	0.0255922	6.15132	0.017007	0.0134171	7.68417e-10	1.0884e-07	0.98758	RNA5-8SN2	NR_146147	downstream	downstream	2712	NA	NA	NA	1	NA	+	152	NA	109864281	94453
73606	chr21	8213737	0.722757	0.576182	0.146575	0.0238276	6.15149	0.0192697	0.0131272	7.67583e-10	1.0884e-07	0.97469	RNA5-8SN2	NR_146147	close to 3'	close to 3'	1165	NA	NA	NA	1	NA	+	152	NA	109864281	94453
76950	chr21	8250926	0.772733	0.378015	0.394718	0.0642721	6.14135	0.0181087	0.013452	8.18212e-10	1.15528e-07	0.999998	MIR6724-2	NR_128715	close to 3'	close to 3'	1421	NA	NA	NA	1	NA	+	91	NA	103504727	52725
73991	chr21	8215391	0.687141	0.534528	0.152613	0.0248559	6.1399	0.0144463	0.0149933	8.25746e-10	1.16408e-07	0.982858	RNA5-8SN2	NR_146147	downstream	downstream	2819	NA	NA	NA	1	NA	+	152	NA	109864281	94453
76949	chr21	8250915	0.772733	0.378015	0.394718	0.0643253	6.13628	0.0180095	0.0130892	8.44785e-10	1.18905e-07	0.999998	MIR6724-2	NR_128715	close to 3'	close to 3'	1410	NA	NA	NA	1	NA	+	91	NA	103504727	52725
76970	chr21	8251109	0.772733	0.378015	0.394718	0.0643293	6.1359	0.0194043	0.0126316	8.46772e-10	1.18997e-07	0.999998	MIR6724-2	NR_128715	close to 3'	close to 3'	1604	NA	NA	NA	1	NA	+	91	NA	103504727	52725
80957	chr21	8441827	0.511206	0.37187	0.139335	0.0227233	6.13182	0.0156701	0.0125228	8.68796e-10	1.21682e-07	0.958279	RNA5-8SN1	NR_145821	close to 3'	close to 3'	2004	NA	NA	NA	1	NA	+	152	NA	106632260	84516
23026	chr4	190086306	0.897707	0.638262	0.259444	0.0423223	6.13021	0.0160965	0.0129113	8.7764e-10	1.22208e-07	0.999918	DBET	NR_121644	downstream	downstream	21073	NA	NA	NA	1	NA	+	681	NA	100419743	9093
81193	chr21	8442724	0.547009	0.387527	0.159482	0.0260482	6.12256	0.0205887	0.012533	9.20849e-10	1.28001e-07	0.9888	RNA5-8SN1	NR_145821	downstream	downstream	2901	NA	NA	NA	1	NA	+	152	NA	106632260	84516
76929	chr21	8250467	0.705191	0.465737	0.239455	0.0391669	6.1137	0.0185337	0.0126316	9.73449e-10	1.34894e-07	0.999815	MIR6724-2	NR_128715	close to 3'	close to 3'	962	NA	NA	NA	1	NA	+	91	NA	103504727	52725
73988	chr21	8215383	0.687141	0.534528	0.152613	0.024964	6.11332	0.0168463	0.0149933	9.75785e-10	1.35008e-07	0.982465	RNA5-8SN2	NR_146147	downstream	downstream	2811	NA	NA	NA	1	NA	+	152	NA	109864281	94453
73861	chr21	8214853	0.59306	0.438055	0.155005	0.0254194	6.0979	0.0235636	0.0117901	1.07473e-09	1.47557e-07	0.984764	RNA5-8SN2	NR_146147	close to 3'	close to 3'	2281	NA	NA	NA	1	NA	+	152	NA	109864281	94453
22875	chr4	190083830	0.878329	0.554296	0.324034	0.0531478	6.09684	0.0180231	0.0129113	1.08189e-09	1.48313e-07	0.999988	DBET	NR_121644	downstream	downstream	18597	NA	NA	NA	1	NA	+	681	NA	100419743	9093
76919	chr21	8250408	0.692504	0.472808	0.219696	0.0360429	6.0954	0.0238883	0.0126316	1.09166e-09	1.49423e-07	0.999551	MIR6724-2	NR_128715	close to 3'	close to 3'	903	NA	NA	NA	1	NA	+	91	NA	103504727	52725
73655	chr21	8213905	0.744967	0.581646	0.163322	0.0268155	6.09057	0.017433	0.0135584	1.12512e-09	1.53534e-07	0.990896	RNA5-8SN2	NR_146147	close to 3'	close to 3'	1333	NA	NA	NA	1	NA	+	152	NA	109864281	94453
73581	chr21	8213643	0.717638	0.580248	0.13739	0.0225904	6.0818	0.0183492	0.012732	1.18839e-09	1.6143e-07	0.951052	RNA5-8SN2	NR_146147	close to 3'	close to 3'	1071	NA	NA	NA	1	NA	+	152	NA	109864281	94453
72908	chr21	8210215	0.52498	0.784782	-0.259802	0.0427996	-6.0702	0.0166199	0.0131493	1.2775e-09	1.73009e-07	0.999906	RNA45SN2	NR_146144	close to 3'	close to 3'	1371	NA	NA	NA	1	NA	+	60	NA	109864279	94452
80959	chr21	8441838	0.508769	0.369827	0.138942	0.0228906	6.06984	0.0172855	0.0125215	1.2804e-09	1.7314e-07	0.95555	RNA5-8SN1	NR_145821	close to 3'	close to 3'	2015	NA	NA	NA	1	NA	+	152	NA	106632260	84516
23070	chr4	190087673	0.799718	0.467603	0.332115	0.0548103	6.05934	0.0170899	0.0129113	1.36678e-09	1.84542e-07	0.999989	DBET	NR_121644	downstream	downstream	22440	NA	NA	NA	1	NA	+	681	NA	100419743	9093
23066	chr4	190087651	0.808705	0.466272	0.342433	0.0565436	6.05609	0.0170628	0.0129113	1.39467e-09	1.87741e-07	0.999991	DBET	NR_121644	downstream	downstream	22418	NA	NA	NA	1	NA	+	681	NA	100419743	9093
73598	chr21	8213706	0.72196	0.581172	0.140788	0.0232615	6.0524	0.0185284	0.0126316	1.427e-09	1.91806e-07	0.960238	RNA5-8SN2	NR_146147	close to 3'	close to 3'	1134	NA	NA	NA	1	NA	+	152	NA	109864281	94453
73603	chr21	8213729	0.721483	0.576556	0.144927	0.023964	6.04768	0.0279391	0.0126316	1.46948e-09	1.96923e-07	0.969587	RNA5-8SN2	NR_146147	close to 3'	close to 3'	1157	NA	NA	NA	1	NA	+	152	NA	109864281	94453
87668	chrX	115868354	0.427316	0.797473	-0.370158	0.0612114	-6.0472	0.0189308	0.0129113	1.47384e-09	1.97213e-07	0.999995	DANT1	NR_147172 NR_147173	inside intron	inside	25710	inside intron	-25172	3	4	inside transcription region	+	62820	NA	106029310	83703
77179	chr21	8394335	0.343598	0.755554	-0.411957	0.0681662	-6.04342	0.0190862	0.0129113	1.50881e-09	2.01591e-07	0.999998	RNA5-8SN3	NR_146153	promoter	promoter	1272	NA	NA	NA	1	NA	+	152	NA	109910381	94550
80930	chr21	8441744	0.526122	0.379987	0.146134	0.0241846	6.04245	0.0375196	0.0151881	1.5179e-09	2.02503e-07	0.971778	RNA5-8SN1	NR_145821	close to 3'	close to 3'	1921	NA	NA	NA	1	NA	+	152	NA	106632260	84516
76930	chr21	8250470	0.705191	0.465737	0.239455	0.0396403	6.0407	0.0175353	0.0126686	1.5345e-09	2.04412e-07	0.999783	MIR6724-2	NR_128715	close to 3'	close to 3'	965	NA	NA	NA	1	NA	+	91	NA	103504727	52725
87660	chrX	115868244	0.380277	0.791483	-0.411206	0.0680808	-6.03998	0.0195582	0.0129113	1.54132e-09	2.05016e-07	0.999998	DANT1	NR_147172 NR_147173	inside intron	inside	25600	inside intron	-25062	3	4	inside transcription region	+	62820	NA	106029310	83703
87642	chrX	115867770	0.485526	0.825427	-0.339901	0.0564229	-6.02417	0.0194838	0.0129113	1.69981e-09	2.23836e-07	0.999989	DANT1	NR_147172 NR_147173	inside intron	inside	25126	inside intron	-24588	3	4	inside transcription region	+	62820	NA	106029310	83703
81214	chr21	8442852	0.533834	0.375716	0.158118	0.0262479	6.02402	0.0401443	0.0126316	1.70135e-09	2.23836e-07	0.986592	RNA5-8SN1	NR_145821	downstream	downstream	3029	NA	NA	NA	1	NA	+	152	NA	106632260	84516
23065	chr4	190087648	0.808705	0.466272	0.342433	0.0568942	6.01877	0.0153174	0.0129113	1.75746e-09	2.30681e-07	0.99999	DBET	NR_121644	downstream	downstream	22415	NA	NA	NA	1	NA	+	681	NA	100419743	9093
73935	chr21	8215154	0.646241	0.506169	0.140071	0.023274	6.01837	0.0148414	0.013024	1.76178e-09	2.30909e-07	0.95744	RNA5-8SN2	NR_146147	downstream	downstream	2582	NA	NA	NA	1	NA	+	152	NA	109864281	94453
76926	chr21	8250454	0.699039	0.465124	0.233914	0.0388926	6.01436	0.0183693	0.0128692	1.80594e-09	2.36006e-07	0.999713	MIR6724-2	NR_128715	close to 3'	close to 3'	949	NA	NA	NA	1	NA	+	91	NA	103504727	52725
81215	chr21	8442859	0.533834	0.375716	0.158118	0.0263064	6.01064	0.020519	0.0125251	1.84796e-09	2.40794e-07	0.986422	RNA5-8SN1	NR_145821	downstream	downstream	3036	NA	NA	NA	1	NA	+	152	NA	106632260	84516
81200	chr21	8442751	0.543045	0.387489	0.155557	0.025905	6.00487	0.0166153	0.012533	1.9148e-09	2.49141e-07	0.984009	RNA5-8SN1	NR_145821	downstream	downstream	2928	NA	NA	NA	1	NA	+	152	NA	106632260	84516
77192	chr21	8394574	0.358668	0.68653	-0.327862	0.0547193	-5.9917	0.0173154	0.0129113	2.07653e-09	2.66695e-07	0.999984	RNA5-8SN3	NR_146153	promoter	promoter	1033	NA	NA	NA	1	NA	+	152	NA	109910381	94550
77193	chr21	8394576	0.358668	0.68653	-0.327862	0.0547193	-5.9917	0.0173154	0.0129113	2.07653e-09	2.66695e-07	0.999984	RNA5-8SN3	NR_146153	promoter	promoter	1031	NA	NA	NA	1	NA	+	152	NA	109910381	94550
77194	chr21	8394578	0.358668	0.68653	-0.327862	0.0547193	-5.9917	0.0173154	0.0129113	2.07653e-09	2.66695e-07	0.999984	RNA5-8SN3	NR_146153	promoter	promoter	1029	NA	NA	NA	1	NA	+	152	NA	109910381	94550
87630	chrX	115867483	0.484288	0.839404	-0.355116	0.0592737	-5.99112	0.0180894	0.0129113	2.08396e-09	2.67266e-07	0.999992	DANT1	NR_147172 NR_147173	inside intron	inside	24839	inside intron	-24301	3	4	inside transcription region	+	62820	NA	106029310	83703
23024	chr4	190086285	0.893881	0.626004	0.267877	0.044738	5.98768	0.0209266	0.0129113	2.12858e-09	2.71948e-07	0.999912	DBET	NR_121644	downstream	downstream	21052	NA	NA	NA	1	NA	+	681	NA	100419743	9093
73643	chr21	8213857	0.742882	0.574221	0.168661	0.0281684	5.9876	0.0167563	0.0126879	2.12958e-09	2.71948e-07	0.992606	RNA5-8SN2	NR_146147	close to 3'	close to 3'	1285	NA	NA	NA	1	NA	+	152	NA	109864281	94453
73963	chr21	8215261	0.668022	0.522305	0.145717	0.0243355	5.98785	0.0290774	0.0128869	2.12634e-09	2.71948e-07	0.969852	RNA5-8SN2	NR_146147	downstream	downstream	2689	NA	NA	NA	1	NA	+	152	NA	109864281	94453
73982	chr21	8215360	0.693762	0.544122	0.149641	0.0249932	5.98726	0.0150348	0.0123056	2.13406e-09	2.72133e-07	0.976493	RNA5-8SN2	NR_146147	downstream	downstream	2788	NA	NA	NA	1	NA	+	152	NA	109864281	94453
87654	chrX	115868011	0.440761	0.822632	-0.38187	0.063884	-5.97756	0.0179687	0.0129113	2.26503e-09	2.88013e-07	0.999995	DANT1	NR_147172 NR_147173	inside intron	inside	25367	inside intron	-24829	3	4	inside transcription region	+	62820	NA	106029310	83703
73882	chr21	8214926	0.5954	0.449361	0.146039	0.0244351	5.97661	0.0151146	0.0125252	2.27828e-09	2.89286e-07	0.970227	RNA5-8SN2	NR_146147	close to 3'	close to 3'	2354	NA	NA	NA	1	NA	+	152	NA	109864281	94453
80942	chr21	8441788	0.511005	0.365097	0.145907	0.024423	5.97418	0.0225968	0.0125508	2.31245e-09	2.92843e-07	0.969924	RNA5-8SN1	NR_145821	close to 3'	close to 3'	1965	NA	NA	NA	1	NA	+	152	NA	106632260	84516
81189	chr21	8442665	0.53812	0.39569	0.142431	0.0238597	5.96951	0.0167201	0.0125385	2.37971e-09	2.99616e-07	0.962327	RNA5-8SN1	NR_145821	downstream	downstream	2842	NA	NA	NA	1	NA	+	152	NA	106632260	84516
73601	chr21	8213723	0.720535	0.580086	0.140449	0.0235411	5.96613	0.0162373	0.0133175	2.42949e-09	3.05025e-07	0.957123	RNA5-8SN2	NR_146147	close to 3'	close to 3'	1151	NA	NA	NA	1	NA	+	152	NA	109864281	94453
80951	chr21	8441817	0.510433	0.3704	0.140033	0.0234746	5.9653	0.0168838	0.0125654	2.44191e-09	3.05727e-07	0.955937	RNA5-8SN1	NR_145821	close to 3'	close to 3'	1994	NA	NA	NA	1	NA	+	152	NA	106632260	84516
80952	chr21	8441818	0.510104	0.370365	0.139739	0.0234612	5.95618	0.0182804	0.0122652	2.58203e-09	3.21919e-07	0.95485	RNA5-8SN1	NR_145821	close to 3'	close to 3'	1995	NA	NA	NA	1	NA	+	152	NA	106632260	84516
9988	chr1	228621711	0.831999	0.483588	0.348411	0.0584982	5.95593	0.0182344	0.0129113	2.58603e-09	3.21969e-07	0.999989	RNA5S6	NR_023368	promoter	promoter	146	NA	NA	NA	1	NA	-	118	NA	100169757	5899
87663	chrX	115868280	0.392386	0.791483	-0.399097	0.0670648	-5.95092	0.0185023	0.0129113	2.66645e-09	3.30603e-07	0.999996	DANT1	NR_147172 NR_147173	inside intron	inside	25636	inside intron	-25098	3	4	inside transcription region	+	62820	NA	106029310	83703
76923	chr21	8250430	0.698101	0.467498	0.230604	0.0387562	5.95012	0.0182294	0.0128715	2.67952e-09	3.31764e-07	0.999624	MIR6724-2	NR_128715	close to 3'	close to 3'	925	NA	NA	NA	1	NA	+	91	NA	103504727	52725
23067	chr4	190087666	0.808705	0.466272	0.342433	0.0576032	5.94469	0.0191869	0.0129113	2.76973e-09	3.41988e-07	0.999987	DBET	NR_121644	downstream	downstream	22433	NA	NA	NA	1	NA	+	681	NA	100419743	9093
80969	chr21	8441854	0.507377	0.367719	0.139657	0.023508	5.94086	0.0191804	0.0122636	2.83536e-09	3.49608e-07	0.954196	RNA5-8SN1	NR_145821	close to 3'	close to 3'	2031	NA	NA	NA	1	NA	+	152	NA	106632260	84516
87681	chrX	115868562	0.492362	0.829239	-0.336877	0.0567093	-5.94041	0.0175353	0.0129113	2.84304e-09	3.50073e-07	0.999985	DANT1	NR_147172 NR_147173	inside intron	inside	25918	inside intron	-25380	3	4	inside transcription region	+	62820	NA	106029310	83703
87626	chrX	115867422	0.468455	0.839404	-0.370949	0.062496	-5.93556	0.0169547	0.0129113	2.92843e-09	3.59599e-07	0.999993	DANT1	NR_147172 NR_147173	inside intron	inside	24778	inside intron	-24240	3	4	inside transcription region	+	62820	NA	106029310	83703
23072	chr4	190087690	0.799718	0.467603	0.332115	0.0559569	5.93519	0.0177865	0.0129113	2.93504e-09	3.59916e-07	0.999983	DBET	NR_121644	downstream	downstream	22457	NA	NA	NA	1	NA	+	681	NA	100419743	9093
87625	chrX	115867413	0.468455	0.839404	-0.370949	0.0625053	-5.93468	0.0180956	0.0129113	2.94413e-09	3.60045e-07	0.999993	DANT1	NR_147172 NR_147173	inside intron	inside	24769	inside intron	-24231	3	4	inside transcription region	+	62820	NA	106029310	83703
87678	chrX	115868541	0.485811	0.819672	-0.333861	0.0562694	-5.93326	0.0175353	0.0129113	2.96972e-09	3.62679e-07	0.999984	DANT1	NR_147172 NR_147173	inside intron	inside	25897	inside intron	-25359	3	4	inside transcription region	+	62820	NA	106029310	83703
76905	chr21	8250324	0.659649	0.493536	0.166113	0.0280073	5.93105	0.0178185	0.0129113	3.01008e-09	3.67107e-07	0.990876	MIR6724-2	NR_128715	close to 3'	close to 3'	819	NA	NA	NA	1	NA	+	91	NA	103504727	52725
73993	chr21	8215403	0.679053	0.534224	0.144829	0.024427	5.92907	0.0316785	0.0149985	3.04661e-09	3.71056e-07	0.966764	RNA5-8SN2	NR_146147	downstream	downstream	2831	NA	NA	NA	1	NA	+	152	NA	109864281	94453
63833	chr17	43284182	0.301777	0.14606	0.155717	0.0262772	5.92592	0.0191341	0.0129113	3.10546e-09	3.77532e-07	0.983012	LOC124904142	XR_007066015 XR_007088040	inside exon	inside	147	inside exon	0	1	1	inside transcription region	-	190	NA	124904142	113424
73948	chr21	8215209	0.663657	0.515036	0.148622	0.0251075	5.91942	0.0251015	0.0122685	3.23071e-09	3.90293e-07	0.973599	RNA5-8SN2	NR_146147	downstream	downstream	2637	NA	NA	NA	1	NA	+	152	NA	109864281	94453
73680	chr21	8214062	0.730776	0.55923	0.171546	0.0290217	5.91097	0.0150142	0.0127018	3.40101e-09	4.0866e-07	0.993155	RNA5-8SN2	NR_146147	close to 3'	close to 3'	1490	NA	NA	NA	1	NA	+	152	NA	109864281	94453
23076	chr4	190087714	0.785202	0.451281	0.333921	0.0565346	5.90648	0.0169236	0.0129113	3.4949e-09	4.17699e-07	0.999982	DBET	NR_121644	downstream	downstream	22481	NA	NA	NA	1	NA	+	681	NA	100419743	9093
87631	chrX	115867497	0.485137	0.839404	-0.354267	0.0600522	-5.89932	0.0169831	0.0129113	3.65008e-09	4.34787e-07	0.999989	DANT1	NR_147172 NR_147173	inside intron	inside	24853	inside intron	-24315	3	4	inside transcription region	+	62820	NA	106029310	83703
22943	chr4	190085319	0.884175	0.697863	0.186312	0.0316299	5.89039	0.0167352	0.0129113	3.85288e-09	4.5622e-07	0.996822	DBET	NR_121644	downstream	downstream	20086	NA	NA	NA	1	NA	+	681	NA	100419743	9093
80967	chr21	8441852	0.507377	0.367719	0.139657	0.0237491	5.88053	0.0296094	0.0122636	4.08949e-09	4.82323e-07	0.952526	RNA5-8SN1	NR_145821	close to 3'	close to 3'	2029	NA	NA	NA	1	NA	+	152	NA	106632260	84516
81208	chr21	8442810	0.538184	0.372282	0.165902	0.0282386	5.87501	0.0171761	0.0125684	4.22818e-09	4.9737e-07	0.990196	RNA5-8SN1	NR_145821	downstream	downstream	2987	NA	NA	NA	1	NA	+	152	NA	106632260	84516
9990	chr1	228621743	0.8234	0.485258	0.338142	0.0575598	5.87462	0.0185007	0.0129113	4.23813e-09	4.97886e-07	0.999982	RNA5S6	NR_023368	promoter	promoter	178	NA	NA	NA	1	NA	-	118	NA	100169757	5899
73961	chr21	8215258	0.667245	0.520742	0.146503	0.0249664	5.86801	0.0224513	0.0135538	4.41043e-09	5.16096e-07	0.968743	RNA5-8SN2	NR_146147	downstream	downstream	2686	NA	NA	NA	1	NA	+	152	NA	109864281	94453
81203	chr21	8442756	0.543804	0.387558	0.156246	0.0266556	5.86165	0.0238717	0.012533	4.58279e-09	5.35565e-07	0.982575	RNA5-8SN1	NR_145821	downstream	downstream	2933	NA	NA	NA	1	NA	+	152	NA	106632260	84516
9989	chr1	228621733	0.83637	0.496867	0.339503	0.0579327	5.86029	0.0182308	0.0129113	4.62053e-09	5.39271e-07	0.999982	RNA5S6	NR_023368	promoter	promoter	168	NA	NA	NA	1	NA	-	118	NA	100169757	5899
73958	chr21	8215247	0.665779	0.525455	0.140324	0.0239476	5.85961	0.0156032	0.0122144	4.63944e-09	5.40245e-07	0.953893	RNA5-8SN2	NR_146147	downstream	downstream	2675	NA	NA	NA	1	NA	+	152	NA	109864281	94453
76933	chr21	8250473	0.705191	0.465737	0.239455	0.0408795	5.85759	0.0177642	0.0123657	4.69644e-09	5.4458e-07	0.999677	MIR6724-2	NR_128715	close to 3'	close to 3'	968	NA	NA	NA	1	NA	+	91	NA	103504727	52725
23071	chr4	190087686	0.799718	0.467603	0.332115	0.0567038	5.85701	0.0183954	0.0129113	4.71276e-09	5.4506e-07	0.999979	DBET	NR_121644	downstream	downstream	22453	NA	NA	NA	1	NA	+	681	NA	100419743	9093
73654	chr21	8213890	0.746805	0.57591	0.170895	0.0291868	5.85522	0.0148939	0.0126839	4.7637e-09	5.50241e-07	0.99243	RNA5-8SN2	NR_146147	close to 3'	close to 3'	1318	NA	NA	NA	1	NA	+	152	NA	109864281	94453
87686	chrX	115868628	0.506464	0.82982	-0.323356	0.0552353	-5.85415	0.0175353	0.0129113	4.7947e-09	5.53108e-07	0.999974	DANT1	NR_147172 NR_147173	inside intron	inside	25984	inside intron	-25446	3	4	inside transcription region	+	62820	NA	106029310	83703
81222	chr21	8442907	0.533588	0.375654	0.157934	0.0270032	5.84872	0.0153235	0.0130869	4.95382e-09	5.69263e-07	0.984042	RNA5-8SN1	NR_145821	downstream	downstream	3084	NA	NA	NA	1	NA	+	152	NA	106632260	84516
22872	chr4	190083763	0.87842	0.534445	0.343975	0.0588484	5.84511	0.018786	0.0131651	5.06226e-09	5.80979e-07	0.999983	DBET	NR_121644	downstream	downstream	18530	NA	NA	NA	1	NA	+	681	NA	100419743	9093
80954	chr21	8441821	0.511206	0.37187	0.139335	0.0238754	5.83594	0.0165178	0.0129805	5.34871e-09	6.08394e-07	0.950275	RNA5-8SN1	NR_145821	close to 3'	close to 3'	1998	NA	NA	NA	1	NA	+	152	NA	106632260	84516
23075	chr4	190087702	0.787908	0.470002	0.317906	0.0544946	5.83372	0.0178715	0.0129113	5.42063e-09	6.14233e-07	0.999968	DBET	NR_121644	downstream	downstream	22469	NA	NA	NA	1	NA	+	681	NA	100419743	9093
73589	chr21	8213679	0.724041	0.582483	0.141558	0.0242936	5.82696	0.0167375	0.0125551	5.64453e-09	6.37184e-07	0.956428	RNA5-8SN2	NR_146147	close to 3'	close to 3'	1107	NA	NA	NA	1	NA	+	152	NA	109864281	94453
87653	chrX	115867984	0.443139	0.821749	-0.37861	0.0650298	-5.8221	0.0179725	0.0129113	5.81118e-09	6.54346e-07	0.999991	DANT1	NR_147172 NR_147173	inside intron	inside	25340	inside intron	-24802	3	4	inside transcription region	+	62820	NA	106029310	83703
73686	chr21	8214109	0.731356	0.571231	0.160125	0.0275085	5.82094	0.0184748	0.0131319	5.85187e-09	6.581e-07	0.985581	RNA5-8SN2	NR_146147	close to 3'	close to 3'	1537	NA	NA	NA	1	NA	+	152	NA	109864281	94453
73663	chr21	8214002	0.735357	0.572092	0.163266	0.0280639	5.81764	0.0149445	0.0135856	5.96835e-09	6.70358e-07	0.987913	RNA5-8SN2	NR_146147	close to 3'	close to 3'	1430	NA	NA	NA	1	NA	+	152	NA	109864281	94453
87628	chrX	115867442	0.469799	0.839404	-0.369605	0.0635773	-5.81347	0.0175251	0.0129113	6.11917e-09	6.85577e-07	0.999989	DANT1	NR_147172 NR_147173	inside intron	inside	24798	inside intron	-24260	3	4	inside transcription region	+	62820	NA	106029310	83703
73624	chr21	8213810	0.740057	0.574313	0.165745	0.0285322	5.80904	0.0190636	0.0123995	6.28328e-09	6.96984e-07	0.989395	RNA5-8SN2	NR_146147	close to 3'	close to 3'	1238	NA	NA	NA	1	NA	+	152	NA	109864281	94453
23068	chr4	190087667	0.808705	0.466272	0.342433	0.0589572	5.80816	0.0188228	0.0129113	6.3162e-09	6.99023e-07	0.99998	DBET	NR_121644	downstream	downstream	22434	NA	NA	NA	1	NA	+	681	NA	100419743	9093
23069	chr4	190087669	0.808705	0.466272	0.342433	0.0589575	5.80813	0.0172849	0.0129113	6.31727e-09	6.99023e-07	0.99998	DBET	NR_121644	downstream	downstream	22436	NA	NA	NA	1	NA	+	681	NA	100419743	9093
76898	chr21	8250291	0.653428	0.490597	0.162831	0.0280373	5.80765	0.0195849	0.0129113	6.3356e-09	7.00185e-07	0.987486	MIR6724-2	NR_128715	close to 3'	close to 3'	786	NA	NA	NA	1	NA	+	91	NA	103504727	52725
76899	chr21	8250292	0.653428	0.490597	0.162831	0.0280409	5.80692	0.0194751	0.0129113	6.36338e-09	7.02389e-07	0.987477	MIR6724-2	NR_128715	close to 3'	close to 3'	787	NA	NA	NA	1	NA	+	91	NA	103504727	52725
73983	chr21	8215363	0.693167	0.543033	0.150135	0.0258792	5.80137	0.0196282	0.0119847	6.57771e-09	7.2426e-07	0.973643	RNA5-8SN2	NR_146147	downstream	downstream	2791	NA	NA	NA	1	NA	+	152	NA	109864281	94453
73637	chr21	8213841	0.743681	0.576272	0.167408	0.0288606	5.80058	0.0162891	0.0131852	6.60846e-09	7.26752e-07	0.990245	RNA5-8SN2	NR_146147	close to 3'	close to 3'	1269	NA	NA	NA	1	NA	+	152	NA	109864281	94453
87666	chrX	115868292	0.402082	0.791483	-0.389401	0.0671839	-5.79605	0.0175353	0.0129113	6.78961e-09	7.45757e-07	0.999992	DANT1	NR_147172 NR_147173	inside intron	inside	25648	inside intron	-25110	3	4	inside transcription region	+	62820	NA	106029310	83703
73685	chr21	8214096	0.728762	0.57096	0.157802	0.0272342	5.79426	0.0183263	0.0133015	6.86235e-09	7.51902e-07	0.983098	RNA5-8SN2	NR_146147	close to 3'	close to 3'	1524	NA	NA	NA	1	NA	+	152	NA	109864281	94453
81209	chr21	8442834	0.534366	0.372381	0.161985	0.0279674	5.79193	0.0163321	0.0140038	6.95825e-09	7.61478e-07	0.986666	RNA5-8SN1	NR_145821	downstream	downstream	3011	NA	NA	NA	1	NA	+	152	NA	106632260	84516
73626	chr21	8213813	0.739973	0.572093	0.16788	0.0289995	5.78904	0.0190199	0.0126927	7.07903e-09	7.72805e-07	0.990376	RNA5-8SN2	NR_146147	close to 3'	close to 3'	1241	NA	NA	NA	1	NA	+	152	NA	109864281	94453
23023	chr4	190086278	0.891714	0.629279	0.262435	0.0453792	5.78316	0.016276	0.0129113	7.33086e-09	7.9835e-07	0.999828	DBET	NR_121644	downstream	downstream	21045	NA	NA	NA	1	NA	+	681	NA	100419743	9093
22869	chr4	190083720	0.869847	0.492362	0.377485	0.0653027	5.78054	0.0176374	0.0126316	7.44606e-09	8.0991e-07	0.999989	DBET	NR_121644	downstream	downstream	18487	NA	NA	NA	1	NA	+	681	NA	100419743	9093
87662	chrX	115868277	0.388754	0.791483	-0.402729	0.0697169	-5.77663	0.0195347	0.0129113	7.62114e-09	8.26945e-07	0.999993	DANT1	NR_147172 NR_147173	inside intron	inside	25633	inside intron	-25095	3	4	inside transcription region	+	62820	NA	106029310	83703
87669	chrX	115868387	0.430445	0.802132	-0.371688	0.0643476	-5.77625	0.0170096	0.0129113	7.6384e-09	8.27814e-07	0.999988	DANT1	NR_147172 NR_147173	inside intron	inside	25743	inside intron	-25205	3	4	inside transcription region	+	62820	NA	106029310	83703
81229	chr21	8442964	0.534503	0.382473	0.152029	0.0263394	5.77194	0.0183683	0.0130922	7.83651e-09	8.48085e-07	0.975885	RNA5-8SN1	NR_145821	downstream	downstream	3141	NA	NA	NA	1	NA	+	152	NA	106632260	84516
9991	chr1	228621784	0.816245	0.485897	0.330348	0.0572433	5.77095	0.0182476	0.0129113	7.88274e-09	8.50177e-07	0.999971	RNA5S6	NR_023368	promoter	promoter	219	NA	NA	NA	1	NA	-	118	NA	100169757	5899
73658	chr21	8213940	0.750776	0.5808	0.169976	0.029458	5.77011	0.0186461	0.0126728	7.92221e-09	8.53406e-07	0.991236	RNA5-8SN2	NR_146147	close to 3'	close to 3'	1368	NA	NA	NA	1	NA	+	152	NA	109864281	94453
47351	chr10	133683883	0.53833	0.303158	0.235171	0.0407606	5.76958	0.0294719	0.0129113	7.94715e-09	8.55064e-07	0.999544	FRG2B	NM_001080998 NP_001074467	upstream	upstream	57088	NA	NA	NA	4	NA	-	2900	NA	441581	207022
87655	chrX	115868015	0.440761	0.822632	-0.38187	0.0662395	-5.765	0.0200299	0.0129113	8.16581e-09	8.76483e-07	0.99999	DANT1	NR_147172 NR_147173	inside intron	inside	25371	inside intron	-24833	3	4	inside transcription region	+	62820	NA	106029310	83703
73628	chr21	8213821	0.736938	0.571069	0.165869	0.0287879	5.76174	0.0172627	0.0123976	8.32517e-09	8.92518e-07	0.988933	RNA5-8SN2	NR_146147	close to 3'	close to 3'	1249	NA	NA	NA	1	NA	+	152	NA	109864281	94453
47350	chr10	133683843	0.542049	0.29888	0.243169	0.0422637	5.75362	0.0161994	0.0129113	8.73519e-09	9.27851e-07	0.999647	FRG2B	NM_001080998 NP_001074467	upstream	upstream	57048	NA	NA	NA	4	NA	-	2900	NA	441581	207022
76915	chr21	8250371	0.683805	0.480331	0.203475	0.0353649	5.75357	0.0177885	0.0123657	8.73766e-09	9.27851e-07	0.998283	MIR6724-2	NR_128715	close to 3'	close to 3'	866	NA	NA	NA	1	NA	+	91	NA	103504727	52725
23074	chr4	190087700	0.787908	0.470002	0.317906	0.0552582	5.75311	0.0182782	0.0129113	8.76169e-09	9.293e-07	0.99996	DBET	NR_121644	downstream	downstream	22467	NA	NA	NA	1	NA	+	681	NA	100419743	9093
81217	chr21	8442865	0.529959	0.375022	0.154937	0.0269398	5.75123	0.0328539	0.0126316	8.85979e-09	9.38593e-07	0.979287	RNA5-8SN1	NR_145821	downstream	downstream	3042	NA	NA	NA	1	NA	+	152	NA	106632260	84516
63835	chr17	43284194	0.301393	0.145751	0.155642	0.0270704	5.74953	0.0185137	0.0129113	8.94924e-09	9.4583e-07	0.980082	LOC124904142	XR_007066015 XR_007088040	inside exon	inside	135	inside exon	0	1	1	inside transcription region	-	190	NA	124904142	113424
73592	chr21	8213686	0.723373	0.581167	0.142205	0.0247383	5.74839	0.0174494	0.012556	9.0098e-09	9.51108e-07	0.956003	RNA5-8SN2	NR_146147	close to 3'	close to 3'	1114	NA	NA	NA	1	NA	+	152	NA	109864281	94453
87624	chrX	115867327	0.472675	0.839404	-0.366729	0.0638654	-5.74221	0.0179713	0.0129113	9.34471e-09	9.853e-07	0.999985	DANT1	NR_147172 NR_147173	inside intron	inside	24683	inside intron	-24145	3	4	inside transcription region	+	62820	NA	106029310	83703
81213	chr21	8442851	0.5333	0.374878	0.158422	0.0275932	5.74133	0.0172179	0.0125245	9.39368e-09	9.89298e-07	0.982881	RNA5-8SN1	NR_145821	downstream	downstream	3028	NA	NA	NA	1	NA	+	152	NA	106632260	84516
73647	chr21	8213864	0.742909	0.575412	0.167497	0.0291872	5.73869	0.0155034	0.0126852	9.54095e-09	1.0001e-06	0.989626	RNA5-8SN2	NR_146147	close to 3'	close to 3'	1292	NA	NA	NA	1	NA	+	152	NA	109864281	94453
73630	chr21	8213825	0.738371	0.573834	0.164537	0.028676	5.7378	0.0168448	0.0123992	9.59166e-09	1.00424e-06	0.987793	RNA5-8SN2	NR_146147	close to 3'	close to 3'	1253	NA	NA	NA	1	NA	+	152	NA	109864281	94453
72954	chr21	8210793	0.449437	0.638674	-0.189238	0.0329959	-5.73519	0.0193957	0.0129113	9.74042e-09	1.01744e-06	0.99658	RNA5-8SN2	NR_146147	promoter	promoter	1779	NA	NA	NA	1	NA	+	152	NA	109864281	94453
87682	chrX	115868582	0.502822	0.829239	-0.326417	0.0569375	-5.73291	0.0175353	0.0129113	9.87246e-09	1.02883e-06	0.999965	DANT1	NR_147172 NR_147173	inside intron	inside	25938	inside intron	-25400	3	4	inside transcription region	+	62820	NA	106029310	83703
81206	chr21	8442784	0.545076	0.37923	0.165845	0.0289477	5.72913	0.0158565	0.0125819	1.00946e-08	1.04831e-06	0.988536	RNA5-8SN1	NR_145821	downstream	downstream	2961	NA	NA	NA	1	NA	+	152	NA	106632260	84516
80962	chr21	8441843	0.509741	0.369062	0.140679	0.0245951	5.71978	0.0183932	0.0124494	1.06661e-08	1.10255e-06	0.95093	RNA5-8SN1	NR_145821	close to 3'	close to 3'	2020	NA	NA	NA	1	NA	+	152	NA	106632260	84516
73984	chr21	8215365	0.692535	0.541317	0.151218	0.0264451	5.71818	0.0190532	0.0119817	1.07671e-08	1.11171e-06	0.973613	RNA5-8SN2	NR_146147	downstream	downstream	2793	NA	NA	NA	1	NA	+	152	NA	109864281	94453
76928	chr21	8250462	0.704539	0.466188	0.238352	0.0417016	5.71565	0.019168	0.0123657	1.09287e-08	1.12554e-06	0.999546	MIR6724-2	NR_128715	close to 3'	close to 3'	957	NA	NA	NA	1	NA	+	91	NA	103504727	52725
87670	chrX	115868402	0.440054	0.803463	-0.36341	0.0637085	-5.70426	0.0170096	0.0129113	1.1685e-08	1.19819e-06	0.999982	DANT1	NR_147172 NR_147173	inside intron	inside	25758	inside intron	-25220	3	4	inside transcription region	+	62820	NA	106029310	83703
73668	chr21	8214018	0.734516	0.573334	0.161182	0.0282578	5.70398	0.0160627	0.0125622	1.17045e-08	1.19881e-06	0.984811	RNA5-8SN2	NR_146147	close to 3'	close to 3'	1446	NA	NA	NA	1	NA	+	152	NA	109864281	94453
73671	chr21	8214023	0.734516	0.573334	0.161182	0.0282658	5.70237	0.0179715	0.0135819	1.18156e-08	1.20881e-06	0.984788	RNA5-8SN2	NR_146147	close to 3'	close to 3'	1451	NA	NA	NA	1	NA	+	152	NA	109864281	94453
73691	chr21	8214132	0.721688	0.544741	0.176947	0.0310576	5.69738	0.0189949	0.0127626	1.21666e-08	1.24188e-06	0.993386	RNA5-8SN2	NR_146147	close to 3'	close to 3'	1560	NA	NA	NA	1	NA	+	152	NA	109864281	94453
87664	chrX	115868282	0.392386	0.791483	-0.399097	0.0700806	-5.69483	0.017891	0.0129113	1.23495e-08	1.25483e-06	0.99999	DANT1	NR_147172 NR_147173	inside intron	inside	25638	inside intron	-25100	3	4	inside transcription region	+	62820	NA	106029310	83703
87665	chrX	115868288	0.397091	0.789087	-0.391996	0.0688467	-5.69376	0.017898	0.0129113	1.24275e-08	1.26132e-06	0.999989	DANT1	NR_147172 NR_147173	inside intron	inside	25644	inside intron	-25106	3	4	inside transcription region	+	62820	NA	106029310	83703
73600	chr21	8213720	0.720786	0.579666	0.141121	0.0248089	5.68832	0.0179394	0.0125571	1.28298e-08	1.29921e-06	0.95129	RNA5-8SN2	NR_146147	close to 3'	close to 3'	1148	NA	NA	NA	1	NA	+	152	NA	109864281	94453
73986	chr21	8215368	0.692535	0.541317	0.151218	0.0265921	5.68658	0.0333602	0.0121413	1.29607e-08	1.31008e-06	0.972952	RNA5-8SN2	NR_146147	downstream	downstream	2796	NA	NA	NA	1	NA	+	152	NA	109864281	94453
76937	chr21	8250500	0.703572	0.46235	0.241222	0.0424215	5.68631	0.0213215	0.0132533	1.29813e-08	1.3101e-06	0.999564	MIR6724-2	NR_128715	close to 3'	close to 3'	995	NA	NA	NA	1	NA	+	91	NA	103504727	52725
73705	chr21	8214238	0.699379	0.518537	0.180841	0.0318174	5.68374	0.0166796	0.0123791	1.31783e-08	1.32699e-06	0.99447	RNA5-8SN2	NR_146147	close to 3'	close to 3'	1666	NA	NA	NA	1	NA	+	152	NA	109864281	94453
87689	chrX	115868664	0.527822	0.829538	-0.301716	0.0530995	-5.6821	0.0181087	0.0129113	1.33054e-08	1.33828e-06	0.999927	DANT1	NR_147172 NR_147173	inside intron	inside	26020	inside intron	-25482	3	4	inside transcription region	+	62820	NA	106029310	83703
87649	chrX	115867896	0.454629	0.824157	-0.369528	0.0650435	-5.68124	0.0175342	0.0129113	1.33722e-08	1.34349e-06	0.999983	DANT1	NR_147172 NR_147173	inside intron	inside	25252	inside intron	-24714	3	4	inside transcription region	+	62820	NA	106029310	83703
81216	chr21	8442864	0.533826	0.377558	0.156269	0.0275234	5.67765	0.0200099	0.0134488	1.36555e-08	1.36864e-06	0.979542	RNA5-8SN1	NR_145821	downstream	downstream	3041	NA	NA	NA	1	NA	+	152	NA	106632260	84516
23022	chr4	190086247	0.877159	0.626008	0.251151	0.0442499	5.67574	0.0167222	0.0129113	1.38091e-08	1.37965e-06	0.999682	DBET	NR_121644	downstream	downstream	21014	NA	NA	NA	1	NA	+	681	NA	100419743	9093
73662	chr21	8213979	0.746204	0.577583	0.168621	0.0297207	5.67353	0.014844	0.0124014	1.39886e-08	1.39462e-06	0.989525	RNA5-8SN2	NR_146147	close to 3'	close to 3'	1407	NA	NA	NA	1	NA	+	152	NA	109864281	94453
81218	chr21	8442876	0.536982	0.381289	0.155694	0.0274545	5.67097	0.0173879	0.0134584	1.41991e-08	1.40761e-06	0.97875	RNA5-8SN1	NR_145821	downstream	downstream	3053	NA	NA	NA	1	NA	+	152	NA	106632260	84516
73615	chr21	8213763	0.722638	0.578414	0.144224	0.0254313	5.67113	0.0173055	0.0125581	1.41861e-08	1.40761e-06	0.958979	RNA5-8SN2	NR_146147	close to 3'	close to 3'	1191	NA	NA	NA	1	NA	+	152	NA	109864281	94453
76910	chr21	8250345	0.665769	0.490593	0.175176	0.0308936	5.6703	0.0180556	0.0131967	1.42545e-08	1.41154e-06	0.992521	MIR6724-2	NR_128715	close to 3'	close to 3'	840	NA	NA	NA	1	NA	+	91	NA	103504727	52725
77198	chr21	8394614	0.370288	0.682222	-0.311934	0.0551176	-5.65943	0.0181087	0.0126316	1.51879e-08	1.49241e-06	0.99994	RNA5-8SN3	NR_146153	promoter	promoter	993	NA	NA	NA	1	NA	+	152	NA	109910381	94550
72877	chr21	8209719	0.428193	0.751562	-0.323369	0.0572494	-5.64842	0.0195987	0.0131982	1.61927e-08	1.58419e-06	0.999952	RNA45SN2	NR_146144	close to 3'	close to 3'	875	NA	NA	NA	1	NA	+	60	NA	109864279	94452
76939	chr21	8250504	0.713188	0.466015	0.247173	0.0437584	5.64858	0.0211432	0.0132481	1.61778e-08	1.58419e-06	0.999615	MIR6724-2	NR_128715	close to 3'	close to 3'	999	NA	NA	NA	1	NA	+	91	NA	103504727	52725
73610	chr21	8213745	0.722897	0.576874	0.146023	0.0258609	5.64646	0.0156431	0.0125593	1.63789e-08	1.59892e-06	0.962431	RNA5-8SN2	NR_146147	close to 3'	close to 3'	1173	NA	NA	NA	1	NA	+	152	NA	109864281	94453
76903	chr21	8250322	0.659649	0.493536	0.166113	0.0294219	5.64589	0.018422	0.0126316	1.64329e-08	1.60244e-06	0.987682	MIR6724-2	NR_128715	close to 3'	close to 3'	817	NA	NA	NA	1	NA	+	91	NA	103504727	52725
73612	chr21	8213747	0.722897	0.576874	0.146023	0.0258684	5.64483	0.0286193	0.0125593	1.65348e-08	1.61062e-06	0.962389	RNA5-8SN2	NR_146147	close to 3'	close to 3'	1175	NA	NA	NA	1	NA	+	152	NA	109864281	94453
81197	chr21	8442739	0.543458	0.388621	0.154837	0.0274535	5.63998	0.0174399	0.0126006	1.7007e-08	1.65123e-06	0.977112	RNA5-8SN1	NR_145821	downstream	downstream	2916	NA	NA	NA	1	NA	+	152	NA	106632260	84516
76914	chr21	8250370	0.683805	0.480331	0.203475	0.0360794	5.63963	0.0164926	0.0132293	1.70418e-08	1.65281e-06	0.997934	MIR6724-2	NR_128715	close to 3'	close to 3'	865	NA	NA	NA	1	NA	+	91	NA	103504727	52725
63830	chr17	43284150	0.300835	0.14606	0.154775	0.0274466	5.63912	0.0186946	0.0129612	1.70917e-08	1.65586e-06	0.977016	LOC124904142	XR_007066015 XR_007088040	inside exon	inside	179	inside exon	0	1	1	inside transcription region	-	190	NA	124904142	113424
81204	chr21	8442772	0.545455	0.3826	0.162854	0.0289028	5.63455	0.0156596	0.0125884	1.7552e-08	1.69495e-06	0.985173	RNA5-8SN1	NR_145821	downstream	downstream	2949	NA	NA	NA	1	NA	+	152	NA	106632260	84516
23085	chr4	190087920	0.793623	0.463703	0.32992	0.0586691	5.6234	0.989475	0.0129113	1.87237e-08	1.79484e-06	0.999956	DBET	NR_121644	downstream	downstream	22687	NA	NA	NA	1	NA	+	681	NA	100419743	9093
73673	chr21	8214028	0.734532	0.575241	0.159291	0.0283619	5.61638	0.0179715	0.0125607	1.95004e-08	1.86301e-06	0.981715	RNA5-8SN2	NR_146147	close to 3'	close to 3'	1456	NA	NA	NA	1	NA	+	152	NA	109864281	94453
73622	chr21	8213797	0.739451	0.581508	0.157943	0.028157	5.60937	0.0157796	0.0124041	2.03064e-08	1.92766e-06	0.980198	RNA5-8SN2	NR_146147	close to 3'	close to 3'	1225	NA	NA	NA	1	NA	+	152	NA	109864281	94453
81201	chr21	8442752	0.543045	0.387489	0.155557	0.0277746	5.60068	0.0209811	0.012533	2.13515e-08	2.01194e-06	0.977264	RNA5-8SN1	NR_145821	downstream	downstream	2929	NA	NA	NA	1	NA	+	152	NA	106632260	84516
87633	chrX	115867560	0.506597	0.839404	-0.332808	0.0595058	-5.59286	0.0180727	0.0129113	2.23365e-08	2.10033e-06	0.999954	DANT1	NR_147172 NR_147173	inside intron	inside	24916	inside intron	-24378	3	4	inside transcription region	+	62820	NA	106029310	83703
81233	chr21	8442986	0.539333	0.393386	0.145948	0.026098	5.5923	0.0161771	0.0133679	2.24077e-08	2.10481e-06	0.960846	RNA5-8SN1	NR_145821	downstream	downstream	3163	NA	NA	NA	1	NA	+	152	NA	106632260	84516
22963	chr4	190085521	0.895233	0.739873	0.15536	0.0277851	5.59149	0.126818	0.0129113	2.25133e-08	2.11252e-06	0.976838	DBET	NR_121644	downstream	downstream	20288	NA	NA	NA	1	NA	+	681	NA	100419743	9093
76893	chr21	8250271	0.642275	0.484567	0.157708	0.0282404	5.58448	0.0175353	0.0131895	2.34405e-08	2.19034e-06	0.979496	MIR6724-2	NR_128715	close to 3'	close to 3'	766	NA	NA	NA	1	NA	+	91	NA	103504727	52725
76895	chr21	8250279	0.642275	0.484567	0.157708	0.0282421	5.58414	0.018447	0.0131895	2.34865e-08	2.19235e-06	0.97949	MIR6724-2	NR_128715	close to 3'	close to 3'	774	NA	NA	NA	1	NA	+	91	NA	103504727	52725
87635	chrX	115867627	0.509511	0.825427	-0.315916	0.0565832	-5.58321	0.0175353	0.0129113	2.36116e-08	2.1926e-06	0.999932	DANT1	NR_147172 NR_147173	inside intron	inside	24983	inside intron	-24445	3	4	inside transcription region	+	62820	NA	106029310	83703
87637	chrX	115867641	0.509511	0.825427	-0.315916	0.0565832	-5.58321	0.0175353	0.0129113	2.36116e-08	2.1926e-06	0.999932	DANT1	NR_147172 NR_147173	inside intron	inside	24997	inside intron	-24459	3	4	inside transcription region	+	62820	NA	106029310	83703
87636	chrX	115867633	0.509511	0.825427	-0.315916	0.0565864	-5.58289	0.0175556	0.0129113	2.36554e-08	2.19439e-06	0.999932	DANT1	NR_147172 NR_147173	inside intron	inside	24989	inside intron	-24451	3	4	inside transcription region	+	62820	NA	106029310	83703
87552	chrX	115865612	0.593284	0.824455	-0.231171	0.0414298	-5.57981	0.0179093	0.0129113	2.4078e-08	2.22437e-06	0.999227	DANT1	NR_147172 NR_147173	inside intron	inside	22968	inside intron	-22430	3	4	inside transcription region	+	62820	NA	106029310	83703
76912	chr21	8250353	0.675194	0.478743	0.196451	0.0352318	5.57597	0.0175245	0.0128827	2.46161e-08	2.27007e-06	0.996906	MIR6724-2	NR_128715	close to 3'	close to 3'	848	NA	NA	NA	1	NA	+	91	NA	103504727	52725
23027	chr4	190086345	0.90031	0.660813	0.239496	0.0429589	5.57501	0.0150201	0.0129113	2.47509e-08	2.27948e-06	0.999417	DBET	NR_121644	downstream	downstream	21112	NA	NA	NA	1	NA	+	681	NA	100419743	9093
23073	chr4	190087691	0.791446	0.468844	0.322603	0.0579048	5.57126	0.0216857	0.0129113	2.52902e-08	2.32436e-06	0.99994	DBET	NR_121644	downstream	downstream	22458	NA	NA	NA	1	NA	+	681	NA	100419743	9093
73684	chr21	8214072	0.725178	0.554606	0.170573	0.0306282	5.56914	0.0147886	0.0125774	2.56004e-08	2.34805e-06	0.989393	RNA5-8SN2	NR_146147	close to 3'	close to 3'	1500	NA	NA	NA	1	NA	+	152	NA	109864281	94453
23062	chr4	190087513	0.820222	0.4698	0.350422	0.0632012	5.54455	0.0216553	0.0129113	2.94708e-08	2.66751e-06	0.999963	DBET	NR_121644	downstream	downstream	22280	NA	NA	NA	1	NA	+	681	NA	100419743	9093
9992	chr1	228621810	0.804754	0.492119	0.312636	0.0564126	5.54194	0.0185514	0.0129113	2.99131e-08	2.69935e-06	0.999918	RNA5S6	NR_023368	promoter	promoter	245	NA	NA	NA	1	NA	-	118	NA	100169757	5899
22945	chr4	190085351	0.883368	0.713643	0.169725	0.0306456	5.53831	0.0184605	0.0129113	3.05412e-08	2.74497e-06	0.988553	DBET	NR_121644	downstream	downstream	20118	NA	NA	NA	1	NA	+	681	NA	100419743	9093
23012	chr4	190086168	0.89055	0.680157	0.210393	0.0380054	5.53587	0.016192	0.0129113	3.09694e-08	2.78066e-06	0.998162	DBET	NR_121644	downstream	downstream	20935	NA	NA	NA	1	NA	+	681	NA	100419743	9093
23017	chr4	190086211	0.882334	0.645875	0.23646	0.0427489	5.53135	0.0197679	0.0129113	3.17766e-08	2.84458e-06	0.999294	DBET	NR_121644	downstream	downstream	20978	NA	NA	NA	1	NA	+	681	NA	100419743	9093
73688	chr21	8214115	0.722163	0.559636	0.162527	0.0293846	5.53102	0.0149579	0.0126316	3.18378e-08	2.84721e-06	0.983326	RNA5-8SN2	NR_146147	close to 3'	close to 3'	1543	NA	NA	NA	1	NA	+	152	NA	109864281	94453
8185	chr1	143254983	0.297515	0.461083	-0.163569	0.0295775	-5.53018	0.0180777	0.012863	3.19908e-08	2.85804e-06	0.984192	LOC105371175	XR_007070591 XR_922007	upstream	upstream	72558	NA	NA	NA	2	NA	+	3956	NA	105371175	60923
23020	chr4	190086239	0.881612	0.637862	0.24375	0.0440981	5.52745	0.0204985	0.0129113	3.24923e-08	2.89706e-06	0.999442	DBET	NR_121644	downstream	downstream	21006	NA	NA	NA	1	NA	+	681	NA	100419743	9093
9997	chr1	228621921	0.830495	0.518529	0.311966	0.0565261	5.51897	0.0184816	0.0129113	3.40989e-08	3.02524e-06	0.999912	RNA5S6	NR_023368	promoter	promoter	356	NA	NA	NA	1	NA	-	118	NA	100169757	5899
73627	chr21	8213818	0.736894	0.569102	0.167792	0.0304326	5.51358	0.0173117	0.0122831	3.51608e-08	3.10407e-06	0.987047	RNA5-8SN2	NR_146147	close to 3'	close to 3'	1246	NA	NA	NA	1	NA	+	152	NA	109864281	94453
77335	chr21	8399612	0.496354	0.15011	0.346244	0.0628537	5.50872	0.0181087	0.0129113	3.61446e-08	3.18464e-06	0.999955	RNA5-8SN3	NR_146153	downstream	downstream	4005	NA	NA	NA	1	NA	+	152	NA	109910381	94550
72931	chr21	8210509	0.490657	0.684602	-0.193946	0.0352343	-5.50446	0.0198184	0.0130452	3.7031e-08	3.25953e-06	0.996166	RNA45SN2	NR_146144	close to 3'	close to 3'	1665	NA	NA	NA	1	NA	+	60	NA	109864279	94452
8196	chr1	143255086	0.300192	0.461643	-0.161451	0.0293484	-5.50118	0.0180312	0.0123838	3.77258e-08	3.31417e-06	0.981863	LOC105371175	XR_007070591 XR_922007	upstream	upstream	72455	NA	NA	NA	2	NA	+	3956	NA	105371175	60923
81198	chr21	8442747	0.543008	0.388779	0.154229	0.0280505	5.49827	0.0162493	0.0126008	3.83546e-08	3.36281e-06	0.973398	RNA5-8SN1	NR_145821	downstream	downstream	2924	NA	NA	NA	1	NA	+	152	NA	106632260	84516
22876	chr4	190083833	0.878329	0.554296	0.324034	0.0590135	5.49084	0.0167777	0.0131456	4.00027e-08	3.49363e-06	0.999927	DBET	NR_121644	downstream	downstream	18600	NA	NA	NA	1	NA	+	681	NA	100419743	9093
76922	chr21	8250429	0.698101	0.467498	0.230604	0.0420794	5.4802	0.0214224	0.0139626	4.24851e-08	3.67812e-06	0.999045	MIR6724-2	NR_128715	close to 3'	close to 3'	924	NA	NA	NA	1	NA	+	91	NA	103504727	52725
81202	chr21	8442755	0.543804	0.387558	0.156246	0.0285102	5.48036	0.0159321	0.0125984	4.24456e-08	3.67812e-06	0.975743	RNA5-8SN1	NR_145821	downstream	downstream	2932	NA	NA	NA	1	NA	+	152	NA	106632260	84516
23009	chr4	190086132	0.89226	0.689611	0.202649	0.0369925	5.47811	0.0165282	0.0129113	4.29895e-08	3.7182e-06	0.997239	DBET	NR_121644	downstream	downstream	20899	NA	NA	NA	1	NA	+	681	NA	100419743	9093
73666	chr21	8214013	0.737764	0.57457	0.163194	0.0298148	5.47359	0.0169128	0.012687	4.40997e-08	3.8032e-06	0.982978	RNA5-8SN2	NR_146147	close to 3'	close to 3'	1441	NA	NA	NA	1	NA	+	152	NA	109864281	94453
63824	chr17	43284093	0.293544	0.148422	0.145122	0.0265269	5.47074	0.0176184	0.0129113	4.48149e-08	3.85744e-06	0.955527	LOC124904142	XR_007066015 XR_007088040	close to 3'	close to 3'	236	NA	NA	NA	1	NA	-	190	NA	124904142	113424
81211	chr21	8442841	0.534366	0.372381	0.161985	0.0296174	5.46925	0.0179282	0.0124459	4.51953e-08	3.88645e-06	0.981819	RNA5-8SN1	NR_145821	downstream	downstream	3018	NA	NA	NA	1	NA	+	152	NA	106632260	84516
87559	chrX	115865677	0.601649	0.839404	-0.237755	0.0434766	-5.46859	0.0188016	0.0129113	4.53638e-08	3.88973e-06	0.999234	DANT1	NR_147172 NR_147173	inside intron	inside	23033	inside intron	-22495	3	4	inside transcription region	+	62820	NA	106029310	83703
87560	chrX	115865679	0.601649	0.839404	-0.237755	0.0434766	-5.46859	0.0188016	0.0129113	4.53638e-08	3.88973e-06	0.999234	DANT1	NR_147172 NR_147173	inside intron	inside	23035	inside intron	-22497	3	4	inside transcription region	+	62820	NA	106029310	83703
81212	chr21	8442848	0.534043	0.374894	0.159149	0.0291206	5.46515	0.0155982	0.0125732	4.62511e-08	3.96202e-06	0.97888	RNA5-8SN1	NR_145821	downstream	downstream	3025	NA	NA	NA	1	NA	+	152	NA	106632260	84516
73649	chr21	8213868	0.744602	0.573781	0.170821	0.0312639	5.46384	0.0144782	0.0122791	4.65947e-08	3.98382e-06	0.988252	RNA5-8SN2	NR_146147	close to 3'	close to 3'	1296	NA	NA	NA	1	NA	+	152	NA	109864281	94453
23014	chr4	190086182	0.888112	0.67428	0.213832	0.0391517	5.46163	0.0166754	0.0129113	4.71777e-08	4.01832e-06	0.998178	DBET	NR_121644	downstream	downstream	20949	NA	NA	NA	1	NA	+	681	NA	100419743	9093
73635	chr21	8213838	0.743681	0.576272	0.167408	0.0306601	5.46015	0.016296	0.0125706	4.75744e-08	4.04826e-06	0.986046	RNA5-8SN2	NR_146147	close to 3'	close to 3'	1266	NA	NA	NA	1	NA	+	152	NA	109864281	94453
63828	chr17	43284136	0.300835	0.14606	0.154775	0.0283593	5.45764	0.0191524	0.0129612	4.82496e-08	4.09792e-06	0.973287	LOC124904142	XR_007066015 XR_007088040	close to 3'	close to 3'	193	NA	NA	NA	1	NA	-	190	NA	124904142	113424
72921	chr21	8210360	0.513441	0.71696	-0.203519	0.0373242	-5.45274	0.0168618	0.0129113	4.9599e-08	4.20455e-06	0.997227	RNA45SN2	NR_146144	close to 3'	close to 3'	1516	NA	NA	NA	1	NA	+	60	NA	109864279	94452
23016	chr4	190086193	0.887475	0.665536	0.221939	0.040722	5.45009	0.0165576	0.0129113	5.03451e-08	4.25973e-06	0.998625	DBET	NR_121644	downstream	downstream	20960	NA	NA	NA	1	NA	+	681	NA	100419743	9093
81224	chr21	8442912	0.533588	0.375654	0.157934	0.0290252	5.44127	0.0179839	0.0134446	5.29033e-08	4.45094e-06	0.977032	RNA5-8SN1	NR_145821	downstream	downstream	3089	NA	NA	NA	1	NA	+	152	NA	106632260	84516
87651	chrX	115867953	0.443139	0.821749	-0.37861	0.0696016	-5.43968	0.0173111	0.0129113	5.33767e-08	4.48234e-06	0.999969	DANT1	NR_147172 NR_147173	inside intron	inside	25309	inside intron	-24771	3	4	inside transcription region	+	62820	NA	106029310	83703
87652	chrX	115867956	0.443139	0.821749	-0.37861	0.0696016	-5.43968	0.0173111	0.0129113	5.33767e-08	4.48234e-06	0.999969	DANT1	NR_147172 NR_147173	inside intron	inside	25312	inside intron	-24774	3	4	inside transcription region	+	62820	NA	106029310	83703
87690	chrX	115868683	0.53593	0.829239	-0.293309	0.054014	-5.43024	0.0175353	0.0129113	5.62791e-08	4.71331e-06	0.999827	DANT1	NR_147172 NR_147173	inside intron	inside	26039	inside intron	-25501	3	4	inside transcription region	+	62820	NA	106029310	83703
87539	chrX	115865417	0.533413	0.754985	-0.221572	0.0408512	-5.42387	0.0192226	0.0129113	5.83224e-08	4.87024e-06	0.99854	DANT1	NR_147172 NR_147173	inside intron	inside	22773	inside intron	-22235	3	4	inside transcription region	+	62820	NA	106029310	83703
47348	chr10	133683792	0.5433	0.302526	0.240775	0.0444164	5.42086	0.0193705	0.0129113	5.93145e-08	4.94848e-06	0.999236	FRG2B	NM_001080998 NP_001074467	upstream	upstream	56997	NA	NA	NA	4	NA	-	2900	NA	441581	207022
8197	chr1	143255087	0.300192	0.461643	-0.161451	0.0298045	-5.41699	0.019522	0.0128641	6.06095e-08	5.03774e-06	0.980387	LOC105371175	XR_007070591 XR_922007	upstream	upstream	72454	NA	NA	NA	2	NA	+	3956	NA	105371175	60923
73639	chr21	8213843	0.743681	0.576272	0.167408	0.03092	5.41425	0.0163079	0.0125706	6.15465e-08	5.10565e-06	0.985375	RNA5-8SN2	NR_146147	close to 3'	close to 3'	1271	NA	NA	NA	1	NA	+	152	NA	109864281	94453
73619	chr21	8213778	0.72947	0.583191	0.146278	0.027018	5.4141	0.015789	0.0124053	6.15977e-08	5.10565e-06	0.956632	RNA5-8SN2	NR_146147	close to 3'	close to 3'	1206	NA	NA	NA	1	NA	+	152	NA	109864281	94453
87641	chrX	115867734	0.488313	0.82482	-0.336507	0.0621633	-5.41327	0.0186967	0.0129113	6.18838e-08	5.11989e-06	0.999929	DANT1	NR_147172 NR_147173	inside intron	inside	25090	inside intron	-24552	3	4	inside transcription region	+	62820	NA	106029310	83703
73665	chr21	8214005	0.735229	0.572267	0.162962	0.0301136	5.41157	0.0150822	0.0123983	6.24731e-08	5.16386e-06	0.981728	RNA5-8SN2	NR_146147	close to 3'	close to 3'	1433	NA	NA	NA	1	NA	+	152	NA	109864281	94453
87622	chrX	115867302	0.467576	0.839404	-0.371828	0.0687136	-5.41128	0.0180961	0.0129113	6.25775e-08	5.16773e-06	0.999962	DANT1	NR_147172 NR_147173	inside intron	inside	24658	inside intron	-24120	3	4	inside transcription region	+	62820	NA	106029310	83703
63834	chr17	43284183	0.301777	0.14606	0.155717	0.028788	5.4091	0.0157781	0.0129612	6.33434e-08	5.22616e-06	0.973531	LOC124904142	XR_007066015 XR_007088040	inside exon	inside	146	inside exon	0	1	1	inside transcription region	-	190	NA	124904142	113424
23019	chr4	190086232	0.879899	0.640903	0.238996	0.044195	5.40776	0.0228381	0.0129113	6.38174e-08	5.26041e-06	0.99917	DBET	NR_121644	downstream	downstream	20999	NA	NA	NA	1	NA	+	681	NA	100419743	9093
87543	chrX	115865500	0.550835	0.781834	-0.230999	0.0427849	-5.39907	0.0194996	0.0129113	6.69877e-08	5.51666e-06	0.9989	DANT1	NR_147172 NR_147173	inside intron	inside	22856	inside intron	-22318	3	4	inside transcription region	+	62820	NA	106029310	83703
48015	chr11	17476779	0.582573	0.183757	0.398816	0.0739772	5.39106	0.0181087	0.0129113	7.00434e-08	5.73816e-06	0.999973	ABCC8	NM_000352 NM_001287174 NM_001351295 NM_001351296 NM_001351297 NP_000343 NP_001274103 NP_001338224 NP_001338225 NP_001338226 NR_147094	inside exon	inside	5	inside exon	0	1	38	5' UTR	-	83857	NA	6833	271083
48016	chr11	17476788	0.582573	0.183757	0.398816	0.0739772	5.39106	0.0181087	0.0129113	7.00434e-08	5.73816e-06	0.999973	ABCC8	NM_000352 NM_001287174 NM_001351295 NM_001351296 NM_001351297 NP_000343 NP_001274103 NP_001338224 NP_001338225 NP_001338226 NR_147094	inside exon	inside	1	inside exon	0	1	12	inside transcription region	-	46116	NA	6833	271115
48017	chr11	17476801	0.582573	0.183757	0.398816	0.0739772	5.39106	0.0181087	0.0129113	7.00434e-08	5.73816e-06	0.999973	ABCC8	NM_000352 NM_001287174 NM_001351295 NM_001351296 NM_001351297 NP_000343 NP_001274103 NP_001338224 NP_001338225 NP_001338226 NR_147094	inside exon	inside	0	inside exon	0	1	38	5' UTR	-	83890	NA	6833	271075
70902	chr20	27238560	0.85918	0.282583	0.576598	0.107018	5.38784	0.0187192	0.013259	7.13076e-08	5.82951e-06	0.999996	LOC124904967	XR_007067751	upstream	upstream	987014	NA	NA	NA	2	NA	-	2001	NA	124904967	114846
70903	chr20	27238568	0.85918	0.282583	0.576598	0.107033	5.38712	0.0208835	0.0130413	7.15976e-08	5.84788e-06	0.999996	LOC124904967	XR_007067751	upstream	upstream	987022	NA	NA	NA	2	NA	-	2001	NA	124904967	114846
23018	chr4	190086227	0.879899	0.640903	0.238996	0.0443689	5.38657	0.0166923	0.0129113	7.18163e-08	5.85505e-06	0.999134	DBET	NR_121644	downstream	downstream	20994	NA	NA	NA	1	NA	+	681	NA	100419743	9093
23028	chr4	190086357	0.902801	0.670277	0.232524	0.0431674	5.38658	0.0163775	0.0129113	7.18128e-08	5.85505e-06	0.99893	DBET	NR_121644	downstream	downstream	21124	NA	NA	NA	1	NA	+	681	NA	100419743	9093
87554	chrX	115865622	0.595999	0.831655	-0.235656	0.0437897	-5.38154	0.0168652	0.0129113	7.3851e-08	6.00454e-06	0.999026	DANT1	NR_147172 NR_147173	inside intron	inside	22978	inside intron	-22440	3	4	inside transcription region	+	62820	NA	106029310	83703
8187	chr1	143254993	0.297819	0.454488	-0.156669	0.0291142	-5.38119	0.168473	0.0140357	7.3995e-08	6.00534e-06	0.974199	LOC105371175	XR_007070591 XR_922007	upstream	upstream	72548	NA	NA	NA	2	NA	+	3956	NA	105371175	60923
81226	chr21	8442954	0.533125	0.377357	0.155768	0.0289468	5.38119	0.0230916	0.012804	7.39944e-08	6.00534e-06	0.972984	RNA5-8SN1	NR_145821	downstream	downstream	3131	NA	NA	NA	1	NA	+	152	NA	106632260	84516
87553	chrX	115865619	0.595999	0.831655	-0.235656	0.0437953	-5.38085	0.0180535	0.0129113	7.41334e-08	6.01101e-06	0.999024	DANT1	NR_147172 NR_147173	inside intron	inside	22975	inside intron	-22437	3	4	inside transcription region	+	62820	NA	106029310	83703
76943	chr21	8250540	0.712062	0.473338	0.238724	0.0444112	5.37532	0.0191283	0.0132381	7.64467e-08	6.17632e-06	0.999107	MIR6724-2	NR_128715	close to 3'	close to 3'	1035	NA	NA	NA	1	NA	+	91	NA	103504727	52725
22866	chr4	190083577	0.861944	0.474729	0.387215	0.0720588	5.3736	0.0171137	0.0129113	7.71799e-08	6.22993e-06	0.999966	DBET	NR_121644	downstream	downstream	18344	NA	NA	NA	1	NA	+	681	NA	100419743	9093
76942	chr21	8250537	0.707053	0.464156	0.242897	0.0452283	5.37047	0.0189515	0.0132507	7.85308e-08	6.31619e-06	0.99921	MIR6724-2	NR_128715	close to 3'	close to 3'	1032	NA	NA	NA	1	NA	+	91	NA	103504727	52725
77178	chr21	8394320	0.344851	0.747691	-0.40284	0.0750309	-5.36899	0.0194691	0.0129113	7.91781e-08	6.36254e-06	0.999973	RNA5-8SN3	NR_146153	promoter	promoter	1287	NA	NA	NA	1	NA	+	152	NA	109910381	94550
87623	chrX	115867311	0.475533	0.839404	-0.363871	0.0677757	-5.36875	0.0180923	0.0129113	7.92832e-08	6.36527e-06	0.999951	DANT1	NR_147172 NR_147173	inside intron	inside	24667	inside intron	-24129	3	4	inside transcription region	+	62820	NA	106029310	83703
87632	chrX	115867555	0.506597	0.839404	-0.332808	0.0620546	-5.36314	0.0175495	0.0129113	8.17881e-08	6.5429e-06	0.999912	DANT1	NR_147172 NR_147173	inside intron	inside	24911	inside intron	-24373	3	4	inside transcription region	+	62820	NA	106029310	83703
73645	chr21	8213861	0.743352	0.577171	0.16618	0.0309964	5.36127	0.0157205	0.0122763	8.2641e-08	6.59934e-06	0.983623	RNA5-8SN2	NR_146147	close to 3'	close to 3'	1289	NA	NA	NA	1	NA	+	152	NA	109864281	94453
10004	chr1	228622025	0.804237	0.537544	0.266693	0.0497642	5.35914	0.0181087	0.0129113	8.36191e-08	6.65962e-06	0.999595	RNA5S6	NR_023368	promoter	promoter	460	NA	NA	NA	1	NA	-	118	NA	100169757	5899
23064	chr4	190087627	0.808705	0.466272	0.342433	0.0639255	5.35676	0.0180017	0.0132488	8.47281e-08	6.74195e-06	0.999925	DBET	NR_121644	downstream	downstream	22394	NA	NA	NA	1	NA	+	681	NA	100419743	9093
87558	chrX	115865655	0.60632	0.839404	-0.233084	0.0435656	-5.35019	0.0185899	0.0129113	8.78615e-08	6.96034e-06	0.998874	DANT1	NR_147172 NR_147173	inside intron	inside	23011	inside intron	-22473	3	4	inside transcription region	+	62820	NA	106029310	83703
8181	chr1	143254960	0.293477	0.457719	-0.164243	0.0307123	-5.34778	0.0162874	0.0125867	8.90395e-08	7.0412e-06	0.98177	LOC105371175	XR_007070591 XR_922007	upstream	upstream	72581	NA	NA	NA	2	NA	+	3956	NA	105371175	60923
81192	chr21	8442696	0.549676	0.384574	0.165102	0.0308752	5.34739	0.0150252	0.0122553	8.92324e-08	7.05023e-06	0.982508	RNA5-8SN1	NR_145821	downstream	downstream	2873	NA	NA	NA	1	NA	+	152	NA	106632260	84516
87688	chrX	115868662	0.527822	0.829538	-0.301716	0.0565771	-5.33284	0.0175353	0.0129113	9.66909e-08	7.57273e-06	0.999818	DANT1	NR_147172 NR_147173	inside intron	inside	26018	inside intron	-25480	3	4	inside transcription region	+	62820	NA	106029310	83703
72920	chr21	8210356	0.509376	0.719287	-0.209912	0.0393622	-5.33283	0.0174009	0.0130247	9.66915e-08	7.57273e-06	0.997383	RNA45SN2	NR_146144	close to 3'	close to 3'	1512	NA	NA	NA	1	NA	+	60	NA	109864279	94452
76891	chr21	8250255	0.639984	0.486094	0.15389	0.0288903	5.32669	0.0174913	0.0129113	1.00016e-07	7.79219e-06	0.968932	MIR6724-2	NR_128715	close to 3'	close to 3'	750	NA	NA	NA	1	NA	+	91	NA	103504727	52725
87551	chrX	115865609	0.593284	0.824455	-0.231171	0.0434254	-5.3234	0.0166244	0.0129113	1.01844e-07	7.9208e-06	0.998739	DANT1	NR_147172 NR_147173	inside intron	inside	22965	inside intron	-22427	3	4	inside transcription region	+	62820	NA	106029310	83703
23008	chr4	190086123	0.89226	0.689611	0.202649	0.0380821	5.32136	0.0211481	0.0129113	1.02996e-07	7.99656e-06	0.996485	DBET	NR_121644	downstream	downstream	20890	NA	NA	NA	1	NA	+	681	NA	100419743	9093
23010	chr4	190086149	0.89226	0.689611	0.202649	0.0380918	5.32	0.016588	0.0129113	1.03765e-07	8.04227e-06	0.996478	DBET	NR_121644	downstream	downstream	20916	NA	NA	NA	1	NA	+	681	NA	100419743	9093
72925	chr21	8210422	0.511828	0.707772	-0.195945	0.0368641	-5.31532	0.0207395	0.0132745	1.06471e-07	8.23777e-06	0.995375	RNA45SN2	NR_146144	close to 3'	close to 3'	1578	NA	NA	NA	1	NA	+	60	NA	109864279	94452
87864	chrX	153534767	0.160841	0.839404	-0.678563	0.127693	-5.31401	0.0181087	0.0129113	1.0724e-07	8.26156e-06	0.999997	ATP2B3	NM_001001344 NM_001388360 NM_001388361 NM_001388362 NM_001410708 NM_021949 NP_001001344 NP_001375289 NP_001375290 NP_001375291 NP_001397637 NP_068768 XM_005274689 XM_005274691 XM_011531177 XM_017029553 XM_024452386 XM_047442141 XM_047442142 XM_054327131 XM_054327132 XM_054327133 XM_054327134 XM_054327135 XM_054327136 XP_005274746 XP_005274748 XP_011529479 XP_016885042 XP_024308154 XP_047298097 XP…	promoter	promoter	1481	NA	NA	NA	21	NA	+	43871	NA	492	212071
87865	chrX	153534769	0.160841	0.839404	-0.678563	0.127693	-5.31401	0.0181087	0.0129113	1.0724e-07	8.26156e-06	0.999997	ATP2B3	NM_001001344 NM_001388360 NM_001388361 NM_001388362 NM_001410708 NM_021949 NP_001001344 NP_001375289 NP_001375290 NP_001375291 NP_001397637 NP_068768 XM_005274689 XM_005274691 XM_011531177 XM_017029553 XM_024452386 XM_047442141 XM_047442142 XM_054327131 XM_054327132 XM_054327133 XM_054327134 XM_054327135 XM_054327136 XP_005274746 XP_005274748 XP_011529479 XP_016885042 XP_024308154 XP_047298097 XP…	promoter	promoter	1479	NA	NA	NA	21	NA	+	43871	NA	492	212071
87866	chrX	153534779	0.160841	0.839404	-0.678563	0.127693	-5.31401	0.0181087	0.0129113	1.0724e-07	8.26156e-06	0.999997	ATP2B3	NM_001001344 NM_001388360 NM_001388361 NM_001388362 NM_001410708 NM_021949 NP_001001344 NP_001375289 NP_001375290 NP_001375291 NP_001397637 NP_068768 XM_005274689 XM_005274691 XM_011531177 XM_017029553 XM_024452386 XM_047442141 XM_047442142 XM_054327131 XM_054327132 XM_054327133 XM_054327134 XM_054327135 XM_054327136 XP_005274746 XP_005274748 XP_011529479 XP_016885042 XP_024308154 XP_047298097 XP…	promoter	promoter	1469	NA	NA	NA	21	NA	+	43871	NA	492	212071
87867	chrX	153534781	0.160841	0.839404	-0.678563	0.127693	-5.31401	0.0181087	0.0129113	1.0724e-07	8.26156e-06	0.999997	ATP2B3	NM_001001344 NM_001388360 NM_001388361 NM_001388362 NM_001410708 NM_021949 NP_001001344 NP_001375289 NP_001375290 NP_001375291 NP_001397637 NP_068768 XM_005274689 XM_005274691 XM_011531177 XM_017029553 XM_024452386 XM_047442141 XM_047442142 XM_054327131 XM_054327132 XM_054327133 XM_054327134 XM_054327135 XM_054327136 XP_005274746 XP_005274748 XP_011529479 XP_016885042 XP_024308154 XP_047298097 XP…	promoter	promoter	1467	NA	NA	NA	21	NA	+	43871	NA	492	212071
81227	chr21	8442958	0.534503	0.382473	0.152029	0.028607	5.3144	0.0204988	0.0134616	1.07009e-07	8.26156e-06	0.965526	RNA5-8SN1	NR_145821	downstream	downstream	3135	NA	NA	NA	1	NA	+	152	NA	106632260	84516
72922	chr21	8210366	0.519027	0.713241	-0.194214	0.0365553	-5.31288	0.0170096	0.0130282	1.07903e-07	8.30551e-06	0.995021	RNA45SN2	NR_146144	close to 3'	close to 3'	1522	NA	NA	NA	1	NA	+	60	NA	109864279	94452
22867	chr4	190083591	0.862029	0.49085	0.371178	0.0700307	5.30023	0.0184987	0.0126316	1.1566e-07	8.83415e-06	0.999946	DBET	NR_121644	downstream	downstream	18358	NA	NA	NA	1	NA	+	681	NA	100419743	9093
81219	chr21	8442877	0.536982	0.381289	0.155694	0.0293743	5.30034	0.0215825	0.0125289	1.1559e-07	8.83415e-06	0.97102	RNA5-8SN1	NR_145821	downstream	downstream	3054	NA	NA	NA	1	NA	+	152	NA	106632260	84516
81199	chr21	8442748	0.543045	0.387489	0.155557	0.0293566	5.29885	0.0212804	0.01243	1.16532e-07	8.89322e-06	0.970786	RNA5-8SN1	NR_145821	downstream	downstream	2925	NA	NA	NA	1	NA	+	152	NA	106632260	84516
77208	chr21	8394675	0.318428	0.64852	-0.330092	0.0623243	-5.29637	0.0200165	0.0129113	1.18128e-07	9.00735e-06	0.999889	RNA5-8SN3	NR_146153	promoter	promoter	932	NA	NA	NA	1	NA	+	152	NA	109910381	94550
63829	chr17	43284149	0.300835	0.14606	0.154775	0.0292315	5.29481	0.0173996	0.0129612	1.19141e-07	9.07681e-06	0.969524	LOC124904142	XR_007066015 XR_007088040	inside exon	inside	180	inside exon	0	1	1	inside transcription region	-	190	NA	124904142	113424
22874	chr4	190083807	0.877021	0.539331	0.337689	0.0638027	5.29272	0.0175305	0.0136797	1.20514e-07	9.17358e-06	0.999902	DBET	NR_121644	downstream	downstream	18574	NA	NA	NA	1	NA	+	681	NA	100419743	9093
72935	chr21	8210578	0.481761	0.684468	-0.202708	0.038343	-5.2867	0.0157102	0.0124893	1.24545e-07	9.45631e-06	0.996304	RNA45SN2	NR_146144	close to 3'	close to 3'	1734	NA	NA	NA	1	NA	+	60	NA	109864279	94452
49610	chr12	35109914	0.35327	0.891936	-0.538666	0.102052	-5.27837	0.0173521	0.0129464	1.30339e-07	9.87949e-06	0.999991	LINC02963	NR_185896	upstream	upstream	890477	NA	NA	NA	3	NA	-	28404	NA	123706542	105725
81231	chr21	8442977	0.541125	0.394026	0.1471	0.0279061	5.27123	0.0160102	0.0131013	1.3551e-07	1.02541e-05	0.954274	RNA5-8SN1	NR_145821	downstream	downstream	3154	NA	NA	NA	1	NA	+	152	NA	106632260	84516
75909	chr21	8240032	0.532875	0.707047	-0.174172	0.0330733	-5.26624	0.016311	0.0124315	1.39243e-07	1.05188e-05	0.987541	MIR6724-2	NR_128715	upstream	upstream	9473	NA	NA	NA	1	NA	+	91	NA	103504727	52725
87556	chrX	115865635	0.595999	0.831655	-0.235656	0.0447716	-5.26352	0.0164856	0.0129113	1.41325e-07	1.06401e-05	0.998777	DANT1	NR_147172 NR_147173	inside intron	inside	22991	inside intron	-22453	3	4	inside transcription region	+	62820	NA	106029310	83703
63832	chr17	43284178	0.301777	0.14606	0.155717	0.0296529	5.25133	0.0171983	0.0129612	1.51008e-07	1.12931e-05	0.969876	LOC124904142	XR_007066015 XR_007088040	inside exon	inside	151	inside exon	0	1	1	inside transcription region	-	190	NA	124904142	113424
76944	chr21	8250594	0.739912	0.478081	0.261831	0.0498946	5.24767	0.0172469	0.0129113	1.54031e-07	1.15001e-05	0.99941	MIR6724-2	NR_128715	close to 3'	close to 3'	1089	NA	NA	NA	1	NA	+	91	NA	103504727	52725
73994	chr21	8215433	0.681671	0.533749	0.147922	0.0281913	5.24707	0.0185684	0.0118651	1.54536e-07	1.15185e-05	0.955423	RNA5-8SN2	NR_146147	downstream	downstream	2861	NA	NA	NA	1	NA	+	152	NA	109864281	94453
61373	chr16	58351551	0.160841	0.861964	-0.701123	0.133671	-5.24514	0.0181087	0.0129113	1.56168e-07	1.16208e-05	0.999997	GINS3	NM_001126129 NM_001126130 NM_022770 NP_001119601 NP_001119602 NP_073607 XM_054313730 XM_054313731 XM_054313732 XM_054313733 XM_054313734 XM_054313735 XM_054313736 XP_054169705 XP_054169706 XP_054169707 XP_054169708 XP_054169709 XP_054169710 XP_054169711	upstream	upstream	40843	NA	NA	NA	2	NA	+	13642	NA	64785	263453
85449	chrX	54391380	0.240671	0.791483	-0.550812	0.105094	-5.24112	0.0175353	0.0129113	1.59606e-07	1.18373e-05	0.999991	WNK3	NM_001002838 NM_001395166 NM_020922 NP_001002838 NP_001382095 NP_065973 XM_011530802 XM_017029741 XM_017029742 XM_017029743 XM_017029744 XM_017029745 XM_047442376 XM_047442377 XM_047442378 XM_047442379 XM_047442380 XM_047442381 XM_047442382 XM_047442383 XM_047442384 XM_047442385 XM_047442386 XM_047442387 XM_047442388 XM_054327599 XM_054327600 XM_054327601 XM_054327602 XM_054327603 XM_054327604 XM…	upstream	upstream	32738	NA	NA	NA	2	NA	-	25464	NA	65267	265757
81207	chr21	8442785	0.545076	0.37923	0.165845	0.0316661	5.23732	0.0167818	0.0127926	1.62921e-07	1.20456e-05	0.981208	RNA5-8SN1	NR_145821	downstream	downstream	2962	NA	NA	NA	1	NA	+	152	NA	106632260	84516
9994	chr1	228621862	0.78592	0.467338	0.318582	0.0608826	5.23273	0.0182749	0.0126316	1.67022e-07	1.23058e-05	0.999835	RNA5S6	NR_023368	promoter	promoter	297	NA	NA	NA	1	NA	-	118	NA	100169757	5899
10003	chr1	228621988	0.814263	0.537544	0.276719	0.0529078	5.23022	0.018249	0.0129113	1.69309e-07	1.2464e-05	0.999581	RNA5S6	NR_023368	promoter	promoter	423	NA	NA	NA	1	NA	-	118	NA	100169757	5899
41229	chr9	63816320	0.300943	0.839404	-0.538461	0.102982	-5.2287	0.0195521	0.0129113	1.70703e-07	1.25563e-05	0.99999	LINC00537	NR_146625 NR_146626	promoter	promoter	774	NA	NA	NA	2	NA	+	814	NA	203274	138651
72927	chr21	8210465	0.508541	0.699178	-0.190636	0.0364688	-5.22738	0.0248522	0.0130363	1.71925e-07	1.26358e-05	0.993528	RNA45SN2	NR_146144	close to 3'	close to 3'	1621	NA	NA	NA	1	NA	+	60	NA	109864279	94452
22936	chr4	190085183	0.896876	0.698135	0.198741	0.0380233	5.22681	0.0168061	0.0130364	1.72455e-07	1.26644e-05	0.995296	DBET	NR_121644	downstream	downstream	19950	NA	NA	NA	1	NA	+	681	NA	100419743	9093
22873	chr4	190083801	0.877021	0.539331	0.337689	0.0646631	5.22229	0.0175095	0.0126792	1.76727e-07	1.29356e-05	0.999881	DBET	NR_121644	downstream	downstream	18568	NA	NA	NA	1	NA	+	681	NA	100419743	9093
77334	chr21	8399609	0.496354	0.15011	0.346244	0.0663376	5.21942	0.0181087	0.012963	1.79484e-07	1.31053e-05	0.999897	RNA5-8SN3	NR_146153	downstream	downstream	4002	NA	NA	NA	1	NA	+	152	NA	109910381	94550
87667	chrX	115868314	0.425744	0.793661	-0.367917	0.0705249	-5.21684	0.0190504	0.0129113	1.82002e-07	1.32675e-05	0.999927	DANT1	NR_147172 NR_147173	inside intron	inside	25670	inside intron	-25132	3	4	inside transcription region	+	62820	NA	106029310	83703
47349	chr10	133683835	0.543591	0.294118	0.249474	0.0478373	5.21504	0.0404178	0.013033	1.83777e-07	1.3386e-05	0.99911	FRG2B	NM_001080998 NP_001074467	upstream	upstream	57040	NA	NA	NA	4	NA	-	2900	NA	441581	207022
23029	chr4	190086365	0.900564	0.674508	0.226056	0.0434853	5.19844	0.0145632	0.0129113	2.00967e-07	1.45551e-05	0.998127	DBET	NR_121644	downstream	downstream	21132	NA	NA	NA	1	NA	+	681	NA	100419743	9093
87557	chrX	115865643	0.595436	0.831436	-0.236	0.0454253	-5.19533	0.0173323	0.0129113	2.04356e-07	1.47528e-05	0.998623	DANT1	NR_147172 NR_147173	inside intron	inside	22999	inside intron	-22461	3	4	inside transcription region	+	62820	NA	106029310	83703
63745	chr17	43283049	0.863745	0.678384	0.185362	0.0357039	5.19163	0.0171872	0.0129113	2.08462e-07	1.5025e-05	0.991595	LOC124904142	XR_007066015 XR_007088040	close to 3'	close to 3'	1280	NA	NA	NA	1	NA	-	190	NA	124904142	113424
47361	chr10	133683984	0.557816	0.350452	0.207364	0.0399447	5.19128	0.0181087	0.0129113	2.08857e-07	1.50414e-05	0.996404	FRG2B	NM_001080998 NP_001074467	upstream	upstream	57189	NA	NA	NA	4	NA	-	2900	NA	441581	207022
72940	chr21	8210624	0.445362	0.644889	-0.199527	0.0384464	-5.18976	0.0172924	0.0130717	2.10568e-07	1.51525e-05	0.995183	RNA45SN2	NR_146144	close to 3'	close to 3'	1780	NA	NA	NA	1	NA	+	60	NA	109864279	94452
87546	chrX	115865530	0.577156	0.787838	-0.210682	0.0406111	-5.18779	0.0173979	0.0129113	2.12804e-07	1.52765e-05	0.996789	DANT1	NR_147172 NR_147173	inside intron	inside	22886	inside intron	-22348	3	4	inside transcription region	+	62820	NA	106029310	83703
72934	chr21	8210571	0.482142	0.681828	-0.199686	0.0384998	-5.18668	0.0156648	0.0124907	2.14075e-07	1.53554e-05	0.995191	RNA45SN2	NR_146144	close to 3'	close to 3'	1727	NA	NA	NA	1	NA	+	60	NA	109864279	94452
87621	chrX	115867285	0.478713	0.839404	-0.360691	0.0695439	-5.18653	0.0186998	0.0129113	2.14252e-07	1.53558e-05	0.999911	DANT1	NR_147172 NR_147173	inside intron	inside	24641	inside intron	-24103	3	4	inside transcription region	+	62820	NA	106029310	83703
81205	chr21	8442773	0.543386	0.379297	0.16409	0.0316448	5.18536	0.0188846	0.0122541	2.15596e-07	1.54274e-05	0.978581	RNA5-8SN1	NR_145821	downstream	downstream	2950	NA	NA	NA	1	NA	+	152	NA	106632260	84516
76900	chr21	8250293	0.653428	0.490597	0.162831	0.0314088	5.18424	0.0199897	0.0132164	2.16894e-07	1.55079e-05	0.977273	MIR6724-2	NR_128715	close to 3'	close to 3'	788	NA	NA	NA	1	NA	+	91	NA	103504727	52725
76894	chr21	8250278	0.642275	0.484567	0.157708	0.0304378	5.18132	0.0168051	0.013224	2.20319e-07	1.57152e-05	0.971015	MIR6724-2	NR_128715	close to 3'	close to 3'	773	NA	NA	NA	1	NA	+	91	NA	103504727	52725
73690	chr21	8214126	0.722721	0.552256	0.170465	0.0329018	5.18102	0.0148995	0.0127428	2.20675e-07	1.57218e-05	0.98389	RNA5-8SN2	NR_146147	close to 3'	close to 3'	1554	NA	NA	NA	1	NA	+	152	NA	109864281	94453
87638	chrX	115867683	0.524669	0.82482	-0.30015	0.0579367	-5.18065	0.0175885	0.0129113	2.21111e-07	1.5734e-05	0.999724	DANT1	NR_147172 NR_147173	inside intron	inside	25039	inside intron	-24501	3	4	inside transcription region	+	62820	NA	106029310	83703
72930	chr21	8210507	0.493682	0.687348	-0.193666	0.0374231	-5.17503	0.017008	0.0124878	2.27872e-07	1.62023e-05	0.993841	RNA45SN2	NR_146144	close to 3'	close to 3'	1663	NA	NA	NA	1	NA	+	60	NA	109864279	94452
47074	chr10	132307668	0.73733	0.168509	0.56882	0.110008	5.17072	0.0181087	0.0129113	2.3319e-07	1.64757e-05	0.99999	STK32C	NM_001318878 NM_001318879 NM_001318880 NM_001318881 NM_001318882 NM_001318883 NM_173575 NP_001305807 NP_001305808 NP_001305809 NP_001305810 NP_001305811 NP_001305812 NP_775846 NR_134911 XM_011539688 XM_011539690 XM_011539693 XM_011539694 XM_011539695 XM_017016100 XM_017016101 XM_024447947 XM_024447949 XM_047425112 XM_047425113 XM_047425114 XM_047425115 XM_054365640 XM_054365641 XM_054365642 XM_05…	inside exon	inside	282	inside exon	0	1	12	inside transcription region	-	100458	NA	282974	165384
47077	chr10	132307725	0.73733	0.168509	0.56882	0.110008	5.17072	0.0181087	0.0129113	2.3319e-07	1.64757e-05	0.99999	STK32C	NM_001318878 NM_001318879 NM_001318880 NM_001318881 NM_001318882 NM_001318883 NM_173575 NP_001305807 NP_001305808 NP_001305809 NP_001305810 NP_001305811 NP_001305812 NP_775846 NR_134911 XM_011539688 XM_011539690 XM_011539693 XM_011539694 XM_011539695 XM_017016100 XM_017016101 XM_024447947 XM_024447949 XM_047425112 XM_047425113 XM_047425114 XM_047425115 XM_054365640 XM_054365641 XM_054365642 XM_05…	inside exon	inside	225	inside exon	0	1	12	inside transcription region	-	100458	NA	282974	165384
8198	chr1	143255095	0.299852	0.469234	-0.169382	0.0327577	-5.17076	0.0188206	0.0135241	2.33148e-07	1.64757e-05	0.982914	LOC105371175	XR_007070591 XR_922007	upstream	upstream	72446	NA	NA	NA	2	NA	+	3956	NA	105371175	60923
22942	chr4	190085310	0.882768	0.696168	0.1866	0.0361001	5.16896	0.0187165	0.0130378	2.35395e-07	1.65878e-05	0.991778	DBET	NR_121644	downstream	downstream	20077	NA	NA	NA	1	NA	+	681	NA	100419743	9093
73675	chr21	8214030	0.734368	0.575058	0.15931	0.0308212	5.16887	0.0164636	0.0126857	2.35518e-07	1.65878e-05	0.972844	RNA5-8SN2	NR_146147	close to 3'	close to 3'	1458	NA	NA	NA	1	NA	+	152	NA	109864281	94453
87540	chrX	115865426	0.540428	0.763284	-0.222855	0.0431237	-5.16782	0.0180018	0.0129113	2.36841e-07	1.66679e-05	0.997807	DANT1	NR_147172 NR_147173	inside intron	inside	22782	inside intron	-22244	3	4	inside transcription region	+	62820	NA	106029310	83703
9987	chr1	228621681	0.823844	0.442971	0.380873	0.0737445	5.16476	0.0185004	0.0132833	2.40749e-07	1.68898e-05	0.99993	RNA5S6	NR_023368	promoter	promoter	116	NA	NA	NA	1	NA	-	118	NA	100169757	5899
73670	chr21	8214020	0.734516	0.573334	0.161182	0.0312129	5.16394	0.0167812	0.0126898	2.41806e-07	1.69506e-05	0.97501	RNA5-8SN2	NR_146147	close to 3'	close to 3'	1448	NA	NA	NA	1	NA	+	152	NA	109864281	94453
63839	chr17	43284262	0.301035	0.145216	0.155819	0.0301802	5.16295	0.018779	0.0129609	2.43093e-07	1.70275e-05	0.967809	LOC124904142	XR_007066015 XR_007088040	inside exon	inside	67	inside exon	0	1	1	inside transcription region	-	190	NA	124904142	113424
72919	chr21	8210348	0.506978	0.718197	-0.211219	0.0409192	-5.16186	0.0160933	0.0124721	2.44509e-07	1.71134e-05	0.996716	RNA45SN2	NR_146144	close to 3'	close to 3'	1504	NA	NA	NA	1	NA	+	60	NA	109864279	94452
9995	chr1	228621894	0.798958	0.486505	0.312453	0.0605386	5.16122	0.0182628	0.0129113	2.45343e-07	1.71583e-05	0.999775	RNA5S6	NR_023368	promoter	promoter	329	NA	NA	NA	1	NA	-	118	NA	100169757	5899
22871	chr4	190083736	0.873067	0.529185	0.343881	0.0666442	5.15996	0.017399	0.0125973	2.47e-07	1.72607e-05	0.999874	DBET	NR_121644	downstream	downstream	18503	NA	NA	NA	1	NA	+	681	NA	100419743	9093
63831	chr17	43284177	0.30098	0.14606	0.154921	0.0300407	5.15703	0.019004	0.0129612	2.50901e-07	1.74787e-05	0.966241	LOC124904142	XR_007066015 XR_007088040	inside exon	inside	152	inside exon	0	1	1	inside transcription region	-	190	NA	124904142	113424
22868	chr4	190083675	0.862029	0.49085	0.371178	0.0719809	5.15662	0.019112	0.0132147	2.51442e-07	1.74892e-05	0.999918	DBET	NR_121644	downstream	downstream	18442	NA	NA	NA	1	NA	+	681	NA	100419743	9093
87555	chrX	115865632	0.595999	0.831655	-0.235656	0.0457387	-5.15222	0.0171748	0.0129113	2.57425e-07	1.78776e-05	0.998491	DANT1	NR_147172 NR_147173	inside intron	inside	22988	inside intron	-22450	3	4	inside transcription region	+	62820	NA	106029310	83703
87695	chrX	115868746	0.57882	0.829538	-0.250718	0.0486845	-5.14985	0.0181087	0.0129113	2.60691e-07	1.80623e-05	0.999019	DANT1	NR_147172 NR_147173	inside intron	inside	26102	inside intron	-25564	3	4	inside transcription region	+	62820	NA	106029310	83703
47347	chr10	133683785	0.5433	0.302526	0.240775	0.0467526	5.14998	0.0198136	0.0129113	2.60516e-07	1.80623e-05	0.998698	FRG2B	NM_001080998 NP_001074467	upstream	upstream	56990	NA	NA	NA	4	NA	-	2900	NA	441581	207022
87545	chrX	115865525	0.563825	0.787838	-0.224012	0.0435834	-5.13985	0.0170412	0.0129113	2.74957e-07	1.89627e-05	0.997782	DANT1	NR_147172 NR_147173	inside intron	inside	22881	inside intron	-22343	3	4	inside transcription region	+	62820	NA	106029310	83703
75910	chr21	8240033	0.532875	0.707047	-0.174172	0.033907	-5.13677	0.0166193	0.0145706	2.79504e-07	1.92319e-05	0.985648	MIR6724-2	NR_128715	upstream	upstream	9472	NA	NA	NA	1	NA	+	91	NA	103504727	52725
72929	chr21	8210481	0.510468	0.69457	-0.184102	0.0358503	-5.1353	0.0204503	0.0135973	2.81695e-07	1.93678e-05	0.99051	RNA45SN2	NR_146144	close to 3'	close to 3'	1637	NA	NA	NA	1	NA	+	60	NA	109864279	94452
23005	chr4	190086099	0.903226	0.719025	0.184201	0.0358732	5.13479	0.0161043	0.0129113	2.82466e-07	1.94058e-05	0.990542	DBET	NR_121644	downstream	downstream	20866	NA	NA	NA	1	NA	+	681	NA	100419743	9093
87634	chrX	115867570	0.49853	0.823431	-0.324901	0.0633183	-5.13123	0.0175328	0.0129113	2.87852e-07	1.97455e-05	0.999809	DANT1	NR_147172 NR_147173	inside intron	inside	24926	inside intron	-24388	3	4	inside transcription region	+	62820	NA	106029310	83703
41228	chr9	63816283	0.300943	0.839404	-0.538461	0.105081	-5.12426	0.0176675	0.0129113	2.98701e-07	2.04208e-05	0.999985	LINC00537	NR_146625 NR_146626	promoter	promoter	811	NA	NA	NA	2	NA	+	814	NA	203274	138651
41230	chr9	63816349	0.300943	0.839404	-0.538461	0.105082	-5.12418	0.0178491	0.0129113	2.98836e-07	2.04208e-05	0.999985	LINC00537	NR_146625 NR_146626	promoter	promoter	745	NA	NA	NA	2	NA	+	814	NA	203274	138651
41231	chr9	63816358	0.300943	0.839404	-0.538461	0.105112	-5.12271	0.02111	0.0129113	3.01168e-07	2.05331e-05	0.999985	LINC00537	NR_146625 NR_146626	promoter	promoter	736	NA	NA	NA	2	NA	+	814	NA	203274	138651
41232	chr9	63816364	0.300943	0.839404	-0.538461	0.105118	-5.12244	0.0261398	0.0129113	3.01602e-07	2.0547e-05	0.999985	LINC00537	NR_146625 NR_146626	promoter	promoter	730	NA	NA	NA	2	NA	+	814	NA	203274	138651
48010	chr11	17476668	0.547428	0.182486	0.364942	0.071298	5.11855	0.0181087	0.0129113	3.07896e-07	2.07605e-05	0.999899	ABCC8	NM_000352 NM_001287174 NM_001351295 NM_001351296 NM_001351297 NP_000343 NP_001274103 NP_001338224 NP_001338225 NP_001338226 NR_147094	inside exon	inside	6	inside exon	0	1	37	inside transcription region	-	82387	NA	6833	271099
48011	chr11	17476672	0.547428	0.182486	0.364942	0.071298	5.11855	0.0181087	0.0129113	3.07896e-07	2.07605e-05	0.999899	ABCC8	NM_000352 NM_001287174 NM_001351295 NM_001351296 NM_001351297 NP_000343 NP_001274103 NP_001338224 NP_001338225 NP_001338226 NR_147094	inside exon	inside	2	inside exon	0	1	37	inside transcription region	-	82387	NA	6833	271099
48012	chr11	17476680	0.547428	0.182486	0.364942	0.071298	5.11855	0.0181087	0.0129113	3.07896e-07	2.07605e-05	0.999899	ABCC8	NM_000352 NM_001287174 NM_001351295 NM_001351296 NM_001351297 NP_000343 NP_001274103 NP_001338224 NP_001338225 NP_001338226 NR_147094	promoter	promoter	3	NA	NA	NA	2	NA	-	2132	NA	6833	271125
48018	chr11	17476826	0.547428	0.182486	0.364942	0.0712983	5.11853	0.0181087	0.0129113	3.0793e-07	2.07605e-05	0.999899	ABCC8	NM_000352 NM_001287174 NM_001351295 NM_001351296 NM_001351297 NP_000343 NP_001274103 NP_001338224 NP_001338225 NP_001338226 NR_147094	promoter	promoter	7	NA	NA	NA	31	NA	-	80008	NA	6833	271100
48019	chr11	17476828	0.547428	0.182486	0.364942	0.0712983	5.11853	0.0181087	0.0129113	3.0793e-07	2.07605e-05	0.999899	ABCC8	NM_000352 NM_001287174 NM_001351295 NM_001351296 NM_001351297 NP_000343 NP_001274103 NP_001338224 NP_001338225 NP_001338226 NR_147094	inside exon	inside	6	inside exon	0	1	37	5' UTR	-	83940	NA	6833	271034
48020	chr11	17476830	0.547428	0.182486	0.364942	0.0712983	5.11853	0.0181087	0.0129113	3.0793e-07	2.07605e-05	0.999899	ABCC8	NM_000352 NM_001287174 NM_001351295 NM_001351296 NM_001351297 NP_000343 NP_001274103 NP_001338224 NP_001338225 NP_001338226 NR_147094	inside exon	inside	4	inside exon	0	1	37	5' UTR	-	83940	NA	6833	271034
48021	chr11	17476837	0.547428	0.182486	0.364942	0.0712983	5.11853	0.0181087	0.0129113	3.0793e-07	2.07605e-05	0.999899	ABCC8	NM_000352 NM_001287174 NM_001351295 NM_001351296 NM_001351297 NP_000343 NP_001274103 NP_001338224 NP_001338225 NP_001338226 NR_147094	inside exon	inside	2	inside exon	0	1	38	5' UTR	-	83936	NA	6833	271073
48022	chr11	17476839	0.547428	0.182486	0.364942	0.0712983	5.11853	0.0181087	0.0129113	3.0793e-07	2.07605e-05	0.999899	ABCC8	NM_000352 NM_001287174 NM_001351295 NM_001351296 NM_001351297 NP_000343 NP_001274103 NP_001338224 NP_001338225 NP_001338226 NR_147094	inside exon	inside	0	inside exon	0	1	38	5' UTR	-	83936	NA	6833	271073
48023	chr11	17476860	0.547428	0.182486	0.364942	0.0712983	5.11853	0.0181087	0.0129113	3.0793e-07	2.07605e-05	0.999899	ABCC8	NM_000352 NM_001287174 NM_001351295 NM_001351296 NM_001351297 NP_000343 NP_001274103 NP_001338224 NP_001338225 NP_001338226 NR_147094	promoter	promoter	3	NA	NA	NA	31	NA	-	83932	NA	6833	271079
48024	chr11	17476863	0.547428	0.182486	0.364942	0.0712983	5.11853	0.0181087	0.0129113	3.0793e-07	2.07605e-05	0.999899	ABCC8	NM_000352 NM_001287174 NM_001351295 NM_001351296 NM_001351297 NP_000343 NP_001274103 NP_001338224 NP_001338225 NP_001338226 NR_147094	promoter	promoter	6	NA	NA	NA	31	NA	-	83932	NA	6833	271079
48013	chr11	17476704	0.547428	0.182486	0.364942	0.0712987	5.1185	0.0181087	0.0129113	3.07982e-07	2.07605e-05	0.999899	ABCC8	NM_000352 NM_001287174 NM_001351295 NM_001351296 NM_001351297 NP_000343 NP_001274103 NP_001338224 NP_001338225 NP_001338226 NR_147094	inside exon	inside	2	inside exon	0	1	5	inside transcription region	-	20632	NA	6833	271122
22966	chr4	190085571	0.875682	0.726134	0.149548	0.0292086	5.12001	0.0184234	0.0129113	3.05525e-07	2.07605e-05	0.955091	DBET	NR_121644	downstream	downstream	20338	NA	NA	NA	1	NA	+	681	NA	100419743	9093
77316	chr21	8399245	0.526898	0.269017	0.257881	0.0504164	5.11502	0.0181087	0.0126316	3.13709e-07	2.10989e-05	0.999131	RNA5-8SN3	NR_146153	downstream	downstream	3638	NA	NA	NA	1	NA	+	152	NA	109910381	94550
87550	chrX	115865597	0.592543	0.817748	-0.225205	0.0440416	-5.11347	0.0178942	0.0129113	3.16297e-07	2.12569e-05	0.997765	DANT1	NR_147172 NR_147173	inside intron	inside	22953	inside intron	-22415	3	4	inside transcription region	+	62820	NA	106029310	83703
72932	chr21	8210557	0.482142	0.681828	-0.199686	0.0391093	-5.10585	0.019544	0.0124907	3.29319e-07	2.19836e-05	0.994597	RNA45SN2	NR_146144	close to 3'	close to 3'	1713	NA	NA	NA	1	NA	+	60	NA	109864279	94452
67864	chr19	20173700	0.78596	0.168509	0.61745	0.121021	5.102	0.0182766	0.0129113	3.36075e-07	2.23679e-05	0.99999	ZNF486	NM_052852 NP_443084	inside intron	inside	6472	inside intron	-6339	1	4	inside transcription region	+	21548	NA	90649	313463
67866	chr19	20173748	0.78596	0.168509	0.61745	0.121021	5.102	0.0182766	0.0129113	3.36075e-07	2.23679e-05	0.99999	ZNF486	NM_052852 NP_443084	inside intron	inside	6520	inside intron	-6387	1	4	inside transcription region	+	21548	NA	90649	313463
22955	chr4	190085440	0.875681	0.72392	0.151761	0.0298251	5.08838	0.0264071	0.0129113	3.61141e-07	2.38764e-05	0.958674	DBET	NR_121644	downstream	downstream	20207	NA	NA	NA	1	NA	+	681	NA	100419743	9093
63837	chr17	43284251	0.300662	0.145553	0.155109	0.0305073	5.08433	0.0166873	0.012961	3.68933e-07	2.43555e-05	0.964574	LOC124904142	XR_007066015 XR_007088040	inside exon	inside	78	inside exon	0	1	1	inside transcription region	-	190	NA	124904142	113424
63841	chr17	43284319	0.293791	0.145229	0.148562	0.0292212	5.08407	0.0179352	0.0129609	3.69428e-07	2.43703e-05	0.951733	LOC124904142	XR_007066015 XR_007088040	inside exon	inside	10	inside exon	0	1	1	inside transcription region	-	190	NA	124904142	113424
73676	chr21	8214046	0.735077	0.573817	0.16126	0.0317601	5.07744	0.0164377	0.0123992	3.82554e-07	2.51251e-05	0.973124	RNA5-8SN2	NR_146147	close to 3'	close to 3'	1474	NA	NA	NA	1	NA	+	152	NA	109864281	94453
87548	chrX	115865556	0.584695	0.811485	-0.22679	0.0446867	-5.07511	0.0176337	0.0129113	3.87268e-07	2.53974e-05	0.997725	DANT1	NR_147172 NR_147173	inside intron	inside	22912	inside intron	-22374	3	4	inside transcription region	+	62820	NA	106029310	83703
9999	chr1	228621932	0.819087	0.523539	0.295549	0.058262	5.07275	0.0186565	0.0129113	3.92108e-07	2.56772e-05	0.999605	RNA5S6	NR_023368	promoter	promoter	367	NA	NA	NA	1	NA	-	118	NA	100169757	5899
22877	chr4	190083836	0.878329	0.554296	0.324034	0.0638826	5.07233	0.0175136	0.0125757	3.92975e-07	2.57151e-05	0.999773	DBET	NR_121644	downstream	downstream	18603	NA	NA	NA	1	NA	+	681	NA	100419743	9093
41240	chr9	63816884	0.356994	0.753838	-0.396845	0.0782969	-5.06846	0.0184444	0.0129113	4.01046e-07	2.61859e-05	0.999925	LINC00537	NR_146625 NR_146626	promoter	promoter	210	NA	NA	NA	2	NA	+	814	NA	203274	138651
8193	chr1	143255064	0.305072	0.457113	-0.152041	0.0300164	-5.06528	0.0248928	0.0126817	4.07811e-07	2.65888e-05	0.95852	LOC105371175	XR_007070591 XR_922007	upstream	upstream	72477	NA	NA	NA	2	NA	+	3956	NA	105371175	60923
87542	chrX	115865488	0.55574	0.780496	-0.224756	0.0444064	-5.06134	0.0180016	0.0129113	4.16315e-07	2.71037e-05	0.997518	DANT1	NR_147172 NR_147173	inside intron	inside	22844	inside intron	-22306	3	4	inside transcription region	+	62820	NA	106029310	83703
72944	chr21	8210705	0.453846	0.64114	-0.187294	0.0370589	-5.05396	0.0175339	0.0130745	4.32736e-07	2.80911e-05	0.990752	RNA45SN2	NR_146144	close to 3'	close to 3'	1861	NA	NA	NA	1	NA	+	60	NA	109864279	94452
8207	chr1	143255162	0.300185	0.452001	-0.151817	0.0300498	-5.05218	0.0316246	0.0132708	4.36794e-07	2.83135e-05	0.957679	LOC105371175	XR_007070591 XR_922007	upstream	upstream	72379	NA	NA	NA	2	NA	+	3956	NA	105371175	60923
23007	chr4	190086114	0.895819	0.701055	0.194764	0.0386109	5.04428	0.022762	0.0129113	4.55239e-07	2.94452e-05	0.992943	DBET	NR_121644	downstream	downstream	20881	NA	NA	NA	1	NA	+	681	NA	100419743	9093
72909	chr21	8210252	0.528464	0.75946	-0.230996	0.0457999	-5.04359	0.0159892	0.0131871	4.56874e-07	2.95083e-05	0.997883	RNA45SN2	NR_146144	close to 3'	close to 3'	1408	NA	NA	NA	1	NA	+	60	NA	109864279	94452
72910	chr21	8210254	0.528464	0.75946	-0.230996	0.0457999	-5.04359	0.0159892	0.0131871	4.56874e-07	2.95083e-05	0.997883	RNA45SN2	NR_146144	close to 3'	close to 3'	1410	NA	NA	NA	1	NA	+	60	NA	109864279	94452
70901	chr20	27238551	0.85918	0.282583	0.576598	0.114384	5.04089	0.0187192	0.0124216	4.63379e-07	2.98853e-05	0.999985	LOC124904967	XR_007067751	upstream	upstream	987005	NA	NA	NA	2	NA	-	2001	NA	124904967	114846
77199	chr21	8394623	0.372804	0.672834	-0.30003	0.0595867	-5.03519	0.0175353	0.0135248	4.77382e-07	3.07441e-05	0.999606	RNA5-8SN3	NR_146153	promoter	promoter	984	NA	NA	NA	1	NA	+	152	NA	109910381	94550
87619	chrX	115867271	0.478713	0.839404	-0.360691	0.0718289	-5.02154	0.0186496	0.0129113	5.12601e-07	3.28918e-05	0.999858	DANT1	NR_147172 NR_147173	inside intron	inside	24627	inside intron	-24089	3	4	inside transcription region	+	62820	NA	106029310	83703
87620	chrX	115867273	0.478713	0.839404	-0.360691	0.0718289	-5.02154	0.0186496	0.0129113	5.12601e-07	3.28918e-05	0.999858	DANT1	NR_147172 NR_147173	inside intron	inside	24629	inside intron	-24091	3	4	inside transcription region	+	62820	NA	106029310	83703
22938	chr4	190085231	0.888649	0.701964	0.186685	0.037216	5.01625	0.0191018	0.0126316	5.26897e-07	3.37146e-05	0.990077	DBET	NR_121644	downstream	downstream	19998	NA	NA	NA	1	NA	+	681	NA	100419743	9093
63838	chr17	43284261	0.301035	0.145216	0.155819	0.0311003	5.01021	0.016022	0.0129609	5.437e-07	3.4725e-05	0.963658	LOC124904142	XR_007066015 XR_007088040	inside exon	inside	68	inside exon	0	1	1	inside transcription region	-	190	NA	124904142	113424
77336	chr21	8399623	0.489357	0.149401	0.339956	0.0678859	5.00776	0.0181087	0.0129627	5.50675e-07	3.51357e-05	0.999796	RNA5-8SN3	NR_146153	downstream	downstream	4016	NA	NA	NA	1	NA	+	152	NA	109910381	94550
77195	chr21	8394607	0.370288	0.682222	-0.311934	0.0623488	-5.00305	0.0184698	0.0124914	5.64316e-07	3.58782e-05	0.999662	RNA5-8SN3	NR_146153	promoter	promoter	1000	NA	NA	NA	1	NA	+	152	NA	109910381	94550
76945	chr21	8250598	0.742856	0.480124	0.262732	0.0525858	4.99626	0.0172042	0.0126316	5.84517e-07	3.68744e-05	0.999015	MIR6724-2	NR_128715	close to 3'	close to 3'	1093	NA	NA	NA	1	NA	+	91	NA	103504727	52725
27303	chr6	59243787	0.483971	0.661291	-0.17732	0.0355745	-4.98446	0.0190018	0.0129113	6.21336e-07	3.91145e-05	0.985127	LOC124901336	XR_007059628	upstream	upstream	1205401	NA	NA	NA	2	NA	-	4804	NA	124901336	108641
22954	chr4	190085434	0.874781	0.72298	0.151801	0.0304658	4.98267	0.0162675	0.0129113	6.2712e-07	3.94508e-05	0.955463	DBET	NR_121644	downstream	downstream	20201	NA	NA	NA	1	NA	+	681	NA	100419743	9093
77201	chr21	8394636	0.363054	0.662253	-0.2992	0.0600947	-4.9788	0.0179172	0.0129113	6.39791e-07	4.01633e-05	0.999541	RNA5-8SN3	NR_146153	promoter	promoter	971	NA	NA	NA	1	NA	+	152	NA	109910381	94550
77333	chr21	8399526	0.502145	0.177519	0.324626	0.0652236	4.97713	0.0181087	0.0129113	6.45336e-07	4.04562e-05	0.999713	RNA5-8SN3	NR_146153	downstream	downstream	3919	NA	NA	NA	1	NA	+	152	NA	109910381	94550
10001	chr1	228621953	0.819087	0.523539	0.295549	0.059401	4.97548	0.0181087	0.0129113	6.50852e-07	4.07434e-05	0.999503	RNA5S6	NR_023368	promoter	promoter	388	NA	NA	NA	1	NA	-	118	NA	100169757	5899
10006	chr1	228622065	0.798877	0.550484	0.248393	0.0499268	4.97515	0.0175353	0.0129113	6.51973e-07	4.0785e-05	0.998522	RNA5S6	NR_023368	promoter	promoter	500	NA	NA	NA	1	NA	-	118	NA	100169757	5899
87544	chrX	115865508	0.55965	0.781834	-0.222184	0.0446633	-4.97466	0.0173239	0.0129113	6.53632e-07	4.08602e-05	0.996887	DANT1	NR_147172 NR_147173	inside intron	inside	22864	inside intron	-22326	3	4	inside transcription region	+	62820	NA	106029310	83703
72913	chr21	8210325	0.511628	0.733941	-0.222313	0.0447087	-4.97248	0.0174538	0.0124643	6.61031e-07	4.12651e-05	0.996888	RNA45SN2	NR_146144	close to 3'	close to 3'	1481	NA	NA	NA	1	NA	+	60	NA	109864279	94452
39305	chr8	85821551	0.735602	0.436766	0.298835	0.0601016	4.97217	0.0181747	0.0129113	6.62075e-07	4.12727e-05	0.999531	LOC124901971	XR_007060987 XR_007079192	upstream	upstream	4707	NA	NA	NA	4	NA	+	82362	NA	124901971	109602
72933	chr21	8210561	0.482142	0.681828	-0.199686	0.04016	-4.97226	0.0176905	0.0138967	6.61782e-07	4.12727e-05	0.993472	RNA45SN2	NR_146144	close to 3'	close to 3'	1717	NA	NA	NA	1	NA	+	60	NA	109864279	94452
3571	chr1	122799364	0.53636	0.373668	0.162693	0.0327275	4.97113	0.0175583	0.0129113	6.65636e-07	4.14658e-05	0.972292	EMBP1	NR_003955	downstream	downstream	1261560	NA	NA	NA	6	NA	+	27104	NA	647121	262938
87541	chrX	115865436	0.544329	0.771316	-0.226987	0.045673	-4.96982	0.0190859	0.0129113	6.70136e-07	4.17172e-05	0.997285	DANT1	NR_147172 NR_147173	inside intron	inside	22792	inside intron	-22254	3	4	inside transcription region	+	62820	NA	106029310	83703
22870	chr4	190083733	0.866873	0.516238	0.350635	0.0705757	4.96821	0.0178889	0.0126097	6.75736e-07	4.20365e-05	0.999808	DBET	NR_121644	downstream	downstream	18500	NA	NA	NA	1	NA	+	681	NA	100419743	9093
1422	chr1	87636403	0.229568	0.829039	-0.599471	0.120785	-4.96312	0.0181087	0.0126316	6.93704e-07	4.29097e-05	0.999982	LOC105378835	XR_007070406 XR_007070407 XR_947566 XR_947567	upstream	upstream	107460	NA	NA	NA	3	NA	-	2591	NA	105378835	80382
1423	chr1	87636423	0.229568	0.829039	-0.599471	0.120788	-4.96301	0.0181087	0.0129714	6.94087e-07	4.29097e-05	0.999982	LOC105378835	XR_007070406 XR_007070407 XR_947566 XR_947567	upstream	upstream	107480	NA	NA	NA	3	NA	-	2591	NA	105378835	80382
1424	chr1	87636441	0.229568	0.829039	-0.599471	0.120788	-4.96301	0.0181087	0.0129714	6.94087e-07	4.29097e-05	0.999982	LOC105378835	XR_007070406 XR_007070407 XR_947566 XR_947567	upstream	upstream	107498	NA	NA	NA	3	NA	-	2591	NA	105378835	80382
1425	chr1	87636444	0.229568	0.829039	-0.599471	0.120788	-4.96301	0.0181087	0.0129714	6.94087e-07	4.29097e-05	0.999982	LOC105378835	XR_007070406 XR_007070407 XR_947566 XR_947567	upstream	upstream	107501	NA	NA	NA	3	NA	-	2591	NA	105378835	80382
1426	chr1	87636453	0.229568	0.829039	-0.599471	0.120788	-4.96301	0.0181087	0.0129714	6.94087e-07	4.29097e-05	0.999982	LOC105378835	XR_007070406 XR_007070407 XR_947566 XR_947567	upstream	upstream	107510	NA	NA	NA	3	NA	-	2591	NA	105378835	80382
72936	chr21	8210581	0.477979	0.685825	-0.207846	0.0418893	-4.96179	0.0163249	0.0125338	6.98468e-07	4.31508e-05	0.994981	RNA45SN2	NR_146144	close to 3'	close to 3'	1737	NA	NA	NA	1	NA	+	60	NA	109864279	94452
72912	chr21	8210306	0.522921	0.753583	-0.230662	0.0465373	-4.9565	0.017655	0.0123703	7.17731e-07	4.41883e-05	0.997505	RNA45SN2	NR_146144	close to 3'	close to 3'	1462	NA	NA	NA	1	NA	+	60	NA	109864279	94452
77315	chr21	8399235	0.530711	0.280081	0.25063	0.050581	4.95503	0.0181087	0.0126316	7.23203e-07	4.44947e-05	0.998549	RNA5-8SN3	NR_146153	downstream	downstream	3628	NA	NA	NA	1	NA	+	152	NA	109910381	94550
8180	chr1	143254959	0.293477	0.457719	-0.164243	0.0331519	-4.95425	0.0168914	0.0123853	7.26089e-07	4.46374e-05	0.973678	LOC105371175	XR_007070591 XR_922007	upstream	upstream	72582	NA	NA	NA	2	NA	+	3956	NA	105371175	60923
81220	chr21	8442884	0.53526	0.383293	0.151967	0.0306856	4.95238	0.0151255	0.0125902	7.33111e-07	4.49806e-05	0.954822	RNA5-8SN1	NR_145821	downstream	downstream	3061	NA	NA	NA	1	NA	+	152	NA	106632260	84516
22932	chr4	190085134	0.892212	0.691703	0.200509	0.0405144	4.94907	0.0179491	0.0130405	7.45676e-07	4.56576e-05	0.993446	DBET	NR_121644	downstream	downstream	19901	NA	NA	NA	1	NA	+	681	NA	100419743	9093
77197	chr21	8394612	0.370288	0.682222	-0.311934	0.0630628	-4.94641	0.0174252	0.0126316	7.55966e-07	4.62244e-05	0.999611	RNA5-8SN3	NR_146153	promoter	promoter	995	NA	NA	NA	1	NA	+	152	NA	109910381	94550
76889	chr21	8250252	0.635912	0.485797	0.150115	0.0303676	4.94325	0.0185028	0.0132225	7.68309e-07	4.68192e-05	0.950556	MIR6724-2	NR_128715	close to 3'	close to 3'	747	NA	NA	NA	1	NA	+	91	NA	103504727	52725
48014	chr11	17476752	0.551333	0.183757	0.367576	0.0743621	4.94306	0.0181087	0.0129113	7.69067e-07	4.68336e-05	0.99984	ABCC8	NM_000352 NM_001287174 NM_001351295 NM_001351296 NM_001351297 NP_000343 NP_001274103 NP_001338224 NP_001338225 NP_001338226 NR_147094	inside exon	inside	8	inside exon	0	1	38	inside transcription region	-	83833	NA	6833	271081
72876	chr21	8209703	0.438427	0.740411	-0.301984	0.0611569	-4.93786	0.0184717	0.0123862	7.89853e-07	4.79689e-05	0.999521	RNA45SN2	NR_146144	close to 3'	close to 3'	859	NA	NA	NA	1	NA	+	60	NA	109864279	94452
10000	chr1	228621934	0.819087	0.523539	0.295549	0.0598601	4.93732	0.017483	0.0129113	7.92046e-07	4.80694e-05	0.999456	RNA5S6	NR_023368	promoter	promoter	369	NA	NA	NA	1	NA	-	118	NA	100169757	5899
72875	chr21	8209695	0.43867	0.731119	-0.292448	0.0594112	-4.92245	0.0213687	0.0132312	8.54695e-07	5.16964e-05	0.999401	RNA45SN2	NR_146144	close to 3'	close to 3'	851	NA	NA	NA	1	NA	+	60	NA	109864279	94452
76907	chr21	8250341	0.658563	0.49075	0.167813	0.034107	4.92019	0.0196681	0.0128953	8.64621e-07	5.22262e-05	0.976607	MIR6724-2	NR_128715	close to 3'	close to 3'	836	NA	NA	NA	1	NA	+	91	NA	103504727	52725
76908	chr21	8250343	0.658563	0.49075	0.167813	0.0341096	4.91981	0.0196681	0.0135195	8.66278e-07	5.2291e-05	0.976599	MIR6724-2	NR_128715	close to 3'	close to 3'	838	NA	NA	NA	1	NA	+	91	NA	103504727	52725
61372	chr16	58351546	0.160841	0.861964	-0.701123	0.14253	-4.91914	0.0181087	0.0129581	8.69252e-07	5.24351e-05	0.999988	GINS3	NM_001126129 NM_001126130 NM_022770 NP_001119601 NP_001119602 NP_073607 XM_054313730 XM_054313731 XM_054313732 XM_054313733 XM_054313734 XM_054313735 XM_054313736 XP_054169705 XP_054169706 XP_054169707 XP_054169708 XP_054169709 XP_054169710 XP_054169711	upstream	upstream	40848	NA	NA	NA	2	NA	+	13642	NA	64785	263453
22961	chr4	190085496	0.893334	0.735637	0.157696	0.0321021	4.91235	0.0197357	0.0130156	8.99935e-07	5.41764e-05	0.963854	DBET	NR_121644	downstream	downstream	20263	NA	NA	NA	1	NA	+	681	NA	100419743	9093
8186	chr1	143254992	0.297819	0.454488	-0.156669	0.0319128	-4.90927	0.0165415	0.0123067	9.1415e-07	5.49952e-05	0.962112	LOC105371175	XR_007070591 XR_922007	upstream	upstream	72549	NA	NA	NA	2	NA	+	3956	NA	105371175	60923
85441	chrX	54391105	0.339355	0.802132	-0.462777	0.0943487	-4.90496	0.0181087	0.0129113	9.34458e-07	5.61038e-05	0.99994	WNK3	NM_001002838 NM_001395166 NM_020922 NP_001002838 NP_001382095 NP_065973 XM_011530802 XM_017029741 XM_017029742 XM_017029743 XM_017029744 XM_017029745 XM_047442376 XM_047442377 XM_047442378 XM_047442379 XM_047442380 XM_047442381 XM_047442382 XM_047442383 XM_047442384 XM_047442385 XM_047442386 XM_047442387 XM_047442388 XM_054327599 XM_054327600 XM_054327601 XM_054327602 XM_054327603 XM_054327604 XM…	upstream	upstream	32463	NA	NA	NA	2	NA	-	25464	NA	65267	265757
85442	chrX	54391128	0.339355	0.802132	-0.462777	0.0943487	-4.90496	0.0181087	0.0129113	9.34458e-07	5.61038e-05	0.99994	WNK3	NM_001002838 NM_001395166 NM_020922 NP_001002838 NP_001382095 NP_065973 XM_011530802 XM_017029741 XM_017029742 XM_017029743 XM_017029744 XM_017029745 XM_047442376 XM_047442377 XM_047442378 XM_047442379 XM_047442380 XM_047442381 XM_047442382 XM_047442383 XM_047442384 XM_047442385 XM_047442386 XM_047442387 XM_047442388 XM_054327599 XM_054327600 XM_054327601 XM_054327602 XM_054327603 XM_054327604 XM…	upstream	upstream	32486	NA	NA	NA	2	NA	-	25464	NA	65267	265757
47342	chr10	133683713	0.519222	0.284418	0.234804	0.0479729	4.8945	0.0162421	0.0129113	9.85552e-07	5.90526e-05	0.997523	FRG2B	NM_001080998 NP_001074467	upstream	upstream	56918	NA	NA	NA	4	NA	-	2900	NA	441581	207022
87617	chrX	115867196	0.511989	0.839404	-0.327415	0.0669051	-4.89373	0.0181116	0.0129113	9.89436e-07	5.92457e-05	0.999662	DANT1	NR_147172 NR_147173	inside intron	inside	24552	inside intron	-24014	3	4	inside transcription region	+	62820	NA	106029310	83703
22940	chr4	190085283	0.885918	0.706273	0.179644	0.0367272	4.89131	0.0203741	0.0126316	1.00168e-06	5.98812e-05	0.984941	DBET	NR_121644	downstream	downstream	20050	NA	NA	NA	1	NA	+	681	NA	100419743	9093
23030	chr4	190086405	0.899941	0.679361	0.220579	0.0451943	4.88068	0.0190165	0.0129113	1.05718e-06	6.27149e-05	0.996185	DBET	NR_121644	downstream	downstream	21172	NA	NA	NA	1	NA	+	681	NA	100419743	9093
39006	chr8	85809579	0.431668	0.887933	-0.456265	0.0934967	-4.88001	0.0168789	0.0129479	1.0608e-06	6.2888e-05	0.999931	LOC124901971	XR_007060987 XR_007079192	upstream	upstream	16679	NA	NA	NA	4	NA	+	82362	NA	124901971	109602
47344	chr10	133683725	0.540784	0.284583	0.256201	0.0525739	4.87317	0.0166121	0.0126316	1.09824e-06	6.48926e-05	0.998516	FRG2B	NM_001080998 NP_001074467	upstream	upstream	56930	NA	NA	NA	4	NA	-	2900	NA	441581	207022
47343	chr10	133683719	0.540784	0.284583	0.256201	0.0525768	4.87289	0.017022	0.0130274	1.09975e-06	6.4939e-05	0.998515	FRG2B	NM_001080998 NP_001074467	upstream	upstream	56924	NA	NA	NA	4	NA	-	2900	NA	441581	207022
87640	chrX	115867702	0.522138	0.824157	-0.302019	0.0620696	-4.86581	0.0175829	0.0129113	1.1399e-06	6.72208e-05	0.999432	DANT1	NR_147172 NR_147173	inside intron	inside	25058	inside intron	-24520	3	4	inside transcription region	+	62820	NA	106029310	83703
23060	chr4	190087480	0.826183	0.468031	0.358152	0.0736661	4.86183	0.0169647	0.013246	1.16307e-06	6.83174e-05	0.999771	DBET	NR_121644	downstream	downstream	22247	NA	NA	NA	1	NA	+	681	NA	100419743	9093
22880	chr4	190083971	0.872121	0.572391	0.29973	0.0616673	4.86045	0.0180085	0.0131287	1.17122e-06	6.87507e-05	0.9994	DBET	NR_121644	downstream	downstream	18738	NA	NA	NA	1	NA	+	681	NA	100419743	9093
67863	chr19	20173692	0.78596	0.168509	0.61745	0.12722	4.85342	0.0184486	0.0129113	1.21352e-06	7.10009e-05	0.999976	ZNF486	NM_052852 NP_443084	inside intron	inside	6464	inside intron	-6331	1	4	inside transcription region	+	21548	NA	90649	313463
47352	chr10	133683901	0.531948	0.30804	0.223909	0.0461425	4.85255	0.0181239	0.0130414	1.21884e-06	7.12192e-05	0.996377	FRG2B	NM_001080998 NP_001074467	upstream	upstream	57106	NA	NA	NA	4	NA	-	2900	NA	441581	207022
67865	chr19	20173704	0.78596	0.168509	0.61745	0.127252	4.85219	0.0207171	0.0129113	1.22108e-06	7.1304e-05	0.999976	ZNF486	NM_052852 NP_443084	inside intron	inside	6476	inside intron	-6343	1	4	inside transcription region	+	21548	NA	90649	313463
81221	chr21	8442885	0.53526	0.383293	0.151967	0.0313375	4.84937	0.0178356	0.0124339	1.23854e-06	7.22293e-05	0.951372	RNA5-8SN1	NR_145821	downstream	downstream	3062	NA	NA	NA	1	NA	+	152	NA	106632260	84516
77330	chr21	8399487	0.508419	0.197974	0.310445	0.0641383	4.84024	0.0181087	0.0129113	1.29681e-06	7.48473e-05	0.999483	RNA5-8SN3	NR_146153	downstream	downstream	3880	NA	NA	NA	1	NA	+	152	NA	109910381	94550
77331	chr21	8399493	0.508419	0.197974	0.310445	0.0641383	4.84024	0.0181087	0.0129113	1.29681e-06	7.48473e-05	0.999483	RNA5-8SN3	NR_146153	downstream	downstream	3886	NA	NA	NA	1	NA	+	152	NA	109910381	94550
77332	chr21	8399495	0.508419	0.197974	0.310445	0.0641383	4.84024	0.0181087	0.0129113	1.29681e-06	7.48473e-05	0.999483	RNA5-8SN3	NR_146153	downstream	downstream	3888	NA	NA	NA	1	NA	+	152	NA	109910381	94550
72957	chr21	8210898	0.457525	0.617221	-0.159696	0.0330136	-4.83728	0.0176222	0.0129113	1.31631e-06	7.58055e-05	0.964714	RNA5-8SN2	NR_146147	promoter	promoter	1674	NA	NA	NA	1	NA	+	152	NA	109864281	94453
77324	chr21	8399411	0.515965	0.249625	0.26634	0.0550828	4.83527	0.0181087	0.0129113	1.32966e-06	7.63985e-05	0.998735	RNA5-8SN3	NR_146153	downstream	downstream	3804	NA	NA	NA	1	NA	+	152	NA	109910381	94550
10007	chr1	228622068	0.798877	0.550484	0.248393	0.0514231	4.83038	0.0175353	0.0129113	1.36274e-06	7.79487e-05	0.998047	RNA5S6	NR_023368	promoter	promoter	503	NA	NA	NA	1	NA	-	118	NA	100169757	5899
87549	chrX	115865577	0.588196	0.810776	-0.222579	0.0461401	-4.82399	0.0192454	0.0129113	1.40712e-06	8.01798e-05	0.996054	DANT1	NR_147172 NR_147173	inside intron	inside	22933	inside intron	-22395	3	4	inside transcription region	+	62820	NA	106029310	83703
63797	chr17	43283943	0.30232	0.147541	0.15478	0.0321433	4.8153	0.0160039	0.0129113	1.46976e-06	8.32367e-05	0.955831	LOC124904142	XR_007066015 XR_007088040	close to 3'	close to 3'	386	NA	NA	NA	1	NA	-	190	NA	124904142	113424
77196	chr21	8394609	0.370288	0.682222	-0.311934	0.0648172	-4.81252	0.0192223	0.0124914	1.49043e-06	8.43363e-05	0.999462	RNA5-8SN3	NR_146153	promoter	promoter	998	NA	NA	NA	1	NA	+	152	NA	109910381	94550
8184	chr1	143254982	0.297515	0.461083	-0.163569	0.0339907	-4.81216	0.015373	0.0124996	1.49305e-06	8.44312e-05	0.969271	LOC105371175	XR_007070591 XR_922007	upstream	upstream	72559	NA	NA	NA	2	NA	+	3956	NA	105371175	60923
85445	chrX	54391246	0.342771	0.805859	-0.463088	0.0962754	-4.81004	0.0184258	0.0129113	1.50903e-06	8.52273e-05	0.999919	WNK3	NM_001002838 NM_001395166 NM_020922 NP_001002838 NP_001382095 NP_065973 XM_011530802 XM_017029741 XM_017029742 XM_017029743 XM_017029744 XM_017029745 XM_047442376 XM_047442377 XM_047442378 XM_047442379 XM_047442380 XM_047442381 XM_047442382 XM_047442383 XM_047442384 XM_047442385 XM_047442386 XM_047442387 XM_047442388 XM_054327599 XM_054327600 XM_054327601 XM_054327602 XM_054327603 XM_054327604 XM…	upstream	upstream	32604	NA	NA	NA	2	NA	-	25464	NA	65267	265757
85443	chrX	54391130	0.342771	0.805859	-0.463088	0.0962843	-4.80959	0.0193036	0.0129113	1.51239e-06	8.53093e-05	0.999919	WNK3	NM_001002838 NM_001395166 NM_020922 NP_001002838 NP_001382095 NP_065973 XM_011530802 XM_017029741 XM_017029742 XM_017029743 XM_017029744 XM_017029745 XM_047442376 XM_047442377 XM_047442378 XM_047442379 XM_047442380 XM_047442381 XM_047442382 XM_047442383 XM_047442384 XM_047442385 XM_047442386 XM_047442387 XM_047442388 XM_054327599 XM_054327600 XM_054327601 XM_054327602 XM_054327603 XM_054327604 XM…	upstream	upstream	32488	NA	NA	NA	2	NA	-	25464	NA	65267	265757
76909	chr21	8250344	0.663032	0.489371	0.173661	0.0361071	4.8096	0.0189812	0.012642	1.51234e-06	8.53093e-05	0.979328	MIR6724-2	NR_128715	close to 3'	close to 3'	839	NA	NA	NA	1	NA	+	91	NA	103504727	52725
23021	chr4	190086242	0.881612	0.637862	0.24375	0.0507332	4.80454	0.022201	0.0126316	1.55109e-06	8.71629e-05	0.997698	DBET	NR_121644	downstream	downstream	21009	NA	NA	NA	1	NA	+	681	NA	100419743	9093
8200	chr1	143255106	0.299852	0.469234	-0.169382	0.0352858	-4.80029	0.0175531	0.0127972	1.58434e-06	8.86762e-05	0.975367	LOC105371175	XR_007070591 XR_922007	upstream	upstream	72435	NA	NA	NA	2	NA	+	3956	NA	105371175	60923
87694	chrX	115868736	0.57882	0.829538	-0.250718	0.0522324	-4.80004	0.0175353	0.0129113	1.58634e-06	8.86983e-05	0.998046	DANT1	NR_147172 NR_147173	inside intron	inside	26092	inside intron	-25554	3	4	inside transcription region	+	62820	NA	106029310	83703
23013	chr4	190086174	0.89055	0.680157	0.210393	0.0438441	4.79866	0.0162553	0.0126316	1.59735e-06	8.90911e-05	0.994096	DBET	NR_121644	downstream	downstream	20941	NA	NA	NA	1	NA	+	681	NA	100419743	9093
63742	chr17	43283004	0.875203	0.701865	0.173338	0.0361372	4.79667	0.0191702	0.0129113	1.61328e-06	8.98678e-05	0.978793	LOC124904142	XR_007066015 XR_007088040	close to 3'	close to 3'	1325	NA	NA	NA	1	NA	-	190	NA	124904142	113424
47075	chr10	132307674	0.73733	0.168509	0.56882	0.118611	4.79568	0.0175353	0.0129113	1.62125e-06	9.00876e-05	0.999961	STK32C	NM_001318878 NM_001318879 NM_001318880 NM_001318881 NM_001318882 NM_001318883 NM_173575 NP_001305807 NP_001305808 NP_001305809 NP_001305810 NP_001305811 NP_001305812 NP_775846 NR_134911 XM_011539688 XM_011539690 XM_011539693 XM_011539694 XM_011539695 XM_017016100 XM_017016101 XM_024447947 XM_024447949 XM_047425112 XM_047425113 XM_047425114 XM_047425115 XM_054365640 XM_054365641 XM_054365642 XM_05…	inside exon	inside	276	inside exon	0	1	12	inside transcription region	-	100458	NA	282974	165384
47076	chr10	132307685	0.73733	0.168509	0.56882	0.118611	4.79568	0.0175353	0.0129113	1.62125e-06	9.00876e-05	0.999961	STK32C	NM_001318878 NM_001318879 NM_001318880 NM_001318881 NM_001318882 NM_001318883 NM_173575 NP_001305807 NP_001305808 NP_001305809 NP_001305810 NP_001305811 NP_001305812 NP_775846 NR_134911 XM_011539688 XM_011539690 XM_011539693 XM_011539694 XM_011539695 XM_017016100 XM_017016101 XM_024447947 XM_024447949 XM_047425112 XM_047425113 XM_047425114 XM_047425115 XM_054365640 XM_054365641 XM_054365642 XM_05…	inside exon	inside	265	inside exon	0	1	12	inside transcription region	-	100458	NA	282974	165384
47078	chr10	132307734	0.73733	0.168509	0.56882	0.118611	4.79568	0.0175353	0.0129113	1.62125e-06	9.00876e-05	0.999961	STK32C	NM_001318878 NM_001318879 NM_001318880 NM_001318881 NM_001318882 NM_001318883 NM_173575 NP_001305807 NP_001305808 NP_001305809 NP_001305810 NP_001305811 NP_001305812 NP_775846 NR_134911 XM_011539688 XM_011539690 XM_011539693 XM_011539694 XM_011539695 XM_017016100 XM_017016101 XM_024447947 XM_024447949 XM_047425112 XM_047425113 XM_047425114 XM_047425115 XM_054365640 XM_054365641 XM_054365642 XM_05…	inside exon	inside	216	inside exon	0	1	12	inside transcription region	-	100458	NA	282974	165384
47079	chr10	132307740	0.73733	0.168509	0.56882	0.118622	4.79524	0.0183289	0.0129113	1.62481e-06	9.02295e-05	0.999961	STK32C	NM_001318878 NM_001318879 NM_001318880 NM_001318881 NM_001318882 NM_001318883 NM_173575 NP_001305807 NP_001305808 NP_001305809 NP_001305810 NP_001305811 NP_001305812 NP_775846 NR_134911 XM_011539688 XM_011539690 XM_011539693 XM_011539694 XM_011539695 XM_017016100 XM_017016101 XM_024447947 XM_024447949 XM_047425112 XM_047425113 XM_047425114 XM_047425115 XM_054365640 XM_054365641 XM_054365642 XM_05…	inside exon	inside	210	inside exon	0	1	12	inside transcription region	-	100458	NA	282974	165384
23033	chr4	190086488	0.913803	0.698577	0.215226	0.0449669	4.78631	0.0151262	0.0129113	1.69872e-06	9.39841e-05	0.994803	DBET	NR_121644	downstream	downstream	21255	NA	NA	NA	1	NA	+	681	NA	100419743	9093
23015	chr4	190086185	0.888112	0.67428	0.213832	0.0447851	4.77463	0.0215777	0.0130522	1.80041e-06	9.90593e-05	0.994485	DBET	NR_121644	downstream	downstream	20952	NA	NA	NA	1	NA	+	681	NA	100419743	9093
87547	chrX	115865540	0.583796	0.788992	-0.205196	0.0429966	-4.77237	0.0213307	0.0129113	1.82067e-06	0.000100112	0.99279	DANT1	NR_147172 NR_147173	inside intron	inside	22896	inside intron	-22358	3	4	inside transcription region	+	62820	NA	106029310	83703
76901	chr21	8250315	0.652555	0.492478	0.160077	0.0335525	4.77093	0.0183097	0.0135034	1.83375e-06	0.000100769	0.963316	MIR6724-2	NR_128715	close to 3'	close to 3'	810	NA	NA	NA	1	NA	+	91	NA	103504727	52725
8202	chr1	143255127	0.294944	0.45664	-0.161696	0.0339007	-4.7697	0.0159238	0.0144748	1.84504e-06	0.000101266	0.965614	LOC105371175	XR_007070591 XR_922007	upstream	upstream	72414	NA	NA	NA	2	NA	+	3956	NA	105371175	60923
77337	chr21	8399641	0.487969	0.147804	0.340164	0.0714056	4.76383	0.0181087	0.012962	1.89948e-06	0.000103808	0.999615	RNA5-8SN3	NR_146153	downstream	downstream	4034	NA	NA	NA	1	NA	+	152	NA	109910381	94550
76911	chr21	8250348	0.670603	0.482173	0.18843	0.0395738	4.76149	0.0201608	0.0129453	1.92166e-06	0.000104956	0.987277	MIR6724-2	NR_128715	close to 3'	close to 3'	843	NA	NA	NA	1	NA	+	91	NA	103504727	52725
48008	chr11	17476613	0.531965	0.195345	0.33662	0.0707452	4.7582	0.0181087	0.0129113	1.95331e-06	0.000106295	0.999588	ABCC8	NM_000352 NM_001287174 NM_001351295 NM_001351296 NM_001351297 NP_000343 NP_001274103 NP_001338224 NP_001338225 NP_001338226 NR_147094	inside intron	inside	42	inside intron	15	1	13	inside transcription region	-	48769	NA	6833	271110
48009	chr11	17476618	0.531965	0.195345	0.33662	0.0707452	4.7582	0.0181087	0.0129113	1.95331e-06	0.000106295	0.999588	ABCC8	NM_000352 NM_001287174 NM_001351295 NM_001351296 NM_001351297 NP_000343 NP_001274103 NP_001338224 NP_001338225 NP_001338226 NR_147094	inside intron	inside	37	inside intron	10	1	13	inside transcription region	-	48769	NA	6833	271110
27307	chr6	59243898	0.42828	0.599802	-0.171522	0.0360494	-4.75798	0.130288	0.0133526	1.95541e-06	0.000106346	0.976372	LOC124901336	XR_007059628	upstream	upstream	1205512	NA	NA	NA	2	NA	-	4804	NA	124901336	108641
87698	chrX	115868770	0.57734	0.829239	-0.2519	0.0529538	-4.75697	0.0175353	0.0129113	1.96522e-06	0.000106684	0.997938	DANT1	NR_147172 NR_147173	inside intron	inside	26126	inside intron	-25588	3	4	inside transcription region	+	62820	NA	106029310	83703
9830	chr1	228615197	0.750782	0.448049	0.302733	0.0636548	4.75586	0.0180148	0.0129113	1.97603e-06	0.00010715	0.999276	RNA5S3	NR_023365	promoter	promoter	329	NA	NA	NA	1	NA	-	118	NA	100169754	5896
9827	chr1	228615146	0.750782	0.448049	0.302733	0.063655	4.75584	0.0180769	0.0129113	1.97618e-06	0.00010715	0.999276	RNA5S3	NR_023365	promoter	promoter	278	NA	NA	NA	1	NA	-	118	NA	100169754	5896
15998	chr3	92958037	0.80241	0.592705	0.209705	0.0440986	4.75536	0.017438	0.0129113	1.98088e-06	0.000107339	0.993572	PROS1	NM_000313 NM_001314077 NP_000304 NP_001301006 XM_054347264 XP_054203239	downstream	downstream	928376	NA	NA	NA	5	NA	-	9410	NA	5627	240843
9837	chr1	228615368	0.747376	0.448049	0.299327	0.062947	4.75522	0.0180886	0.0129113	1.98233e-06	0.000107353	0.999229	RNA5S3	NR_023365	promoter	promoter	500	NA	NA	NA	1	NA	-	118	NA	100169754	5896
23011	chr4	190086157	0.89055	0.680157	0.210393	0.0442546	4.75415	0.0147262	0.0135489	1.99286e-06	0.000107793	0.993693	DBET	NR_121644	downstream	downstream	20924	NA	NA	NA	1	NA	+	681	NA	100419743	9093
9838	chr1	228615371	0.747376	0.448049	0.299327	0.0629683	4.75361	0.0264371	0.0129113	1.99813e-06	0.000107882	0.999226	RNA5S3	NR_023365	promoter	promoter	503	NA	NA	NA	1	NA	-	118	NA	100169754	5896
8203	chr1	143255136	0.297545	0.45738	-0.159835	0.0336447	-4.75067	0.0166961	0.0153663	2.02743e-06	0.000109321	0.962334	LOC105371175	XR_007070591 XR_922007	upstream	upstream	72405	NA	NA	NA	2	NA	+	3956	NA	105371175	60923
2156	chr1	122527957	0.734606	0.382172	0.352434	0.0742503	4.74657	0.0175353	0.0129113	2.06899e-06	0.000111172	0.999663	EMBP1	NR_003955	downstream	downstream	990153	NA	NA	NA	6	NA	+	27104	NA	647121	262938
22946	chr4	190085365	0.882792	0.71143	0.171362	0.0361225	4.74392	0.0167839	0.0130289	2.09618e-06	0.000112565	0.975898	DBET	NR_121644	downstream	downstream	20132	NA	NA	NA	1	NA	+	681	NA	100419743	9093
23061	chr4	190087490	0.820222	0.4698	0.350422	0.0738741	4.7435	0.0164016	0.0132436	2.10053e-06	0.000112663	0.99965	DBET	NR_121644	downstream	downstream	22257	NA	NA	NA	1	NA	+	681	NA	100419743	9093
87561	chrX	115865698	0.611723	0.839404	-0.227681	0.0480252	-4.74087	0.0193497	0.0129113	2.12805e-06	0.000113866	0.996077	DANT1	NR_147172 NR_147173	inside intron	inside	23054	inside intron	-22516	3	4	inside transcription region	+	62820	NA	106029310	83703
40339	chr9	43607942	0.363738	0.90215	-0.538412	0.113691	-4.73577	0.0173194	0.0129425	2.18223e-06	0.000116348	0.999942	LOC102724904	NR_160669	downstream	downstream	478974	NA	NA	NA	2	NA	+	2601	NA	102724904	50811
76897	chr21	8250287	0.644006	0.485931	0.158075	0.0333937	4.73368	0.0198553	0.0134869	2.20486e-06	0.000117415	0.958991	MIR6724-2	NR_128715	close to 3'	close to 3'	782	NA	NA	NA	1	NA	+	91	NA	103504727	52725
23032	chr4	190086455	0.912185	0.694475	0.21771	0.046003	4.73251	0.0154531	0.0129113	2.21758e-06	0.000117952	0.994747	DBET	NR_121644	downstream	downstream	21222	NA	NA	NA	1	NA	+	681	NA	100419743	9093
87618	chrX	115867225	0.511823	0.839404	-0.327581	0.0692375	-4.73126	0.0170324	0.0129113	2.23125e-06	0.000118601	0.999494	DANT1	NR_147172 NR_147173	inside intron	inside	24581	inside intron	-24043	3	4	inside transcription region	+	62820	NA	106029310	83703
76904	chr21	8250323	0.659649	0.493536	0.166113	0.035113	4.7308	0.019068	0.0149533	2.23633e-06	0.000118738	0.97014	MIR6724-2	NR_128715	close to 3'	close to 3'	818	NA	NA	NA	1	NA	+	91	NA	103504727	52725
47359	chr10	133683966	0.564681	0.354543	0.210138	0.0444368	4.72891	0.018516	0.0129113	2.25732e-06	0.00011971	0.993404	FRG2B	NM_001080998 NP_001074467	upstream	upstream	57171	NA	NA	NA	4	NA	-	2900	NA	441581	207022
22999	chr4	190086020	0.882144	0.719129	0.163015	0.0344871	4.72684	0.10907	0.0129113	2.28036e-06	0.000120789	0.966166	DBET	NR_121644	downstream	downstream	20787	NA	NA	NA	1	NA	+	681	NA	100419743	9093
47358	chr10	133683963	0.559271	0.34617	0.213101	0.0450872	4.72642	0.0198969	0.0129113	2.28516e-06	0.000120972	0.993938	FRG2B	NM_001080998 NP_001074467	upstream	upstream	57168	NA	NA	NA	4	NA	-	2900	NA	441581	207022
87562	chrX	115865708	0.641766	0.839404	-0.197639	0.041821	-4.72583	0.0176006	0.0129113	2.2918e-06	0.000121252	0.99022	DANT1	NR_147172 NR_147173	inside intron	inside	23064	inside intron	-22526	3	4	inside transcription region	+	62820	NA	106029310	83703
23059	chr4	190087461	0.827237	0.466069	0.361168	0.0764639	4.72338	0.0171024	0.0132486	2.3196e-06	0.000122433	0.999682	DBET	NR_121644	downstream	downstream	22228	NA	NA	NA	1	NA	+	681	NA	100419743	9093
72924	chr21	8210413	0.516166	0.711709	-0.195543	0.0414293	-4.71993	0.0186876	0.0125904	2.35926e-06	0.00012427	0.98945	RNA45SN2	NR_146144	close to 3'	close to 3'	1569	NA	NA	NA	1	NA	+	60	NA	109864279	94452
21804	chr4	50357555	0.719846	0.431104	0.288742	0.0611925	4.71858	0.30558	0.0133662	2.37496e-06	0.000124933	0.99898	LOC101927209	XR_001741685 XR_001741686 XR_007058112 XR_007058113 XR_007058114 XR_007074614 XR_007074615 XR_007074616 XR_925288	downstream	downstream	1194073	NA	NA	NA	2	NA	+	44374	NA	101927209	28058
47345	chr10	133683749	0.538078	0.304181	0.233897	0.0495698	4.71855	0.0173824	0.013039	2.37535e-06	0.000124933	0.996545	FRG2B	NM_001080998 NP_001074467	upstream	upstream	56954	NA	NA	NA	4	NA	-	2900	NA	441581	207022
76892	chr21	8250270	0.642275	0.484567	0.157708	0.0334713	4.71174	0.0206943	0.013224	2.45617e-06	0.000128429	0.957655	MIR6724-2	NR_128715	close to 3'	close to 3'	765	NA	NA	NA	1	NA	+	91	NA	103504727	52725
77357	chr21	8400075	0.373702	0.148047	0.225656	0.0479103	4.70996	0.0181087	0.0129113	2.47765e-06	0.000129401	0.995639	RNA5-8SN3	NR_146153	downstream	downstream	4468	NA	NA	NA	1	NA	+	152	NA	109910381	94550
72923	chr21	8210380	0.513247	0.716652	-0.203404	0.0432039	-4.70801	0.0175314	0.0124214	2.50143e-06	0.000130567	0.991654	RNA45SN2	NR_146144	close to 3'	close to 3'	1536	NA	NA	NA	1	NA	+	60	NA	109864279	94452
63170	chr17	23154610	0.267633	0.868755	-0.601121	0.127841	-4.70209	0.0175353	0.0129113	2.57515e-06	0.000134103	0.999956	LOC124904098	XR_007065974	downstream	downstream	461835	NA	NA	NA	3	NA	+	13223	NA	124904098	113397
63169	chr17	23154601	0.267633	0.868755	-0.601121	0.127853	-4.70165	0.0183332	0.0129113	2.58063e-06	0.00013431	0.999956	LOC124904098	XR_007065974	downstream	downstream	461826	NA	NA	NA	3	NA	+	13223	NA	124904098	113397
8204	chr1	143255137	0.297545	0.45738	-0.159835	0.0340206	-4.69819	0.0156981	0.012385	2.62475e-06	0.000136447	0.960694	LOC105371175	XR_007070591 XR_922007	upstream	upstream	72404	NA	NA	NA	2	NA	+	3956	NA	105371175	60923
77374	chr21	8400273	0.352034	0.13906	0.212974	0.0453825	4.69287	0.0181087	0.0129584	2.69399e-06	0.000139641	0.993602	RNA5-8SN3	NR_146153	downstream	downstream	4666	NA	NA	NA	1	NA	+	152	NA	109910381	94550
63734	chr17	43282934	0.915333	0.748574	0.166759	0.0355344	4.69291	0.0194121	0.0129113	2.69351e-06	0.000139641	0.969859	LOC124904142	XR_007066015 XR_007088040	close to 3'	close to 3'	1395	NA	NA	NA	1	NA	-	190	NA	124904142	113424
9829	chr1	228615165	0.750782	0.448049	0.302733	0.0645401	4.69063	0.0162452	0.0129113	2.7237e-06	0.000140937	0.999159	RNA5S3	NR_023365	promoter	promoter	297	NA	NA	NA	1	NA	-	118	NA	100169754	5896
87639	chrX	115867695	0.522138	0.824157	-0.302019	0.064455	-4.68573	0.0179955	0.0129113	2.78967e-06	0.000143768	0.999139	DANT1	NR_147172 NR_147173	inside intron	inside	25051	inside intron	-24513	3	4	inside transcription region	+	62820	NA	106029310	83703
22934	chr4	190085151	0.890445	0.683066	0.207379	0.0443041	4.68081	0.0155617	0.0133192	2.85742e-06	0.000146837	0.992318	DBET	NR_121644	downstream	downstream	19918	NA	NA	NA	1	NA	+	681	NA	100419743	9093
47366	chr10	133684058	0.556179	0.365054	0.191126	0.040852	4.67849	0.0181151	0.0129113	2.88993e-06	0.000147998	0.987147	FRG2B	NM_001080998 NP_001074467	upstream	upstream	57263	NA	NA	NA	4	NA	-	2900	NA	441581	207022
63739	chr17	43282986	0.89264	0.713551	0.179089	0.0383239	4.67304	0.0159817	0.0129113	2.96778e-06	0.000151898	0.980477	LOC124904142	XR_007066015 XR_007088040	close to 3'	close to 3'	1343	NA	NA	NA	1	NA	-	190	NA	124904142	113424
77359	chr21	8400099	0.374028	0.146886	0.227142	0.0486207	4.67171	0.0181087	0.0129615	2.98697e-06	0.000152706	0.995538	RNA5-8SN3	NR_146153	downstream	downstream	4492	NA	NA	NA	1	NA	+	152	NA	109910381	94550
63741	chr17	43283003	0.875203	0.701865	0.173338	0.0371034	4.67176	0.014323	0.0129113	2.98623e-06	0.000152706	0.975956	LOC124904142	XR_007066015 XR_007088040	close to 3'	close to 3'	1326	NA	NA	NA	1	NA	-	190	NA	124904142	113424
9986	chr1	228621666	0.806119	0.427523	0.378596	0.0811297	4.66655	0.0166601	0.0126316	3.06292e-06	0.000156232	0.999703	RNA5S6	NR_023368	promoter	promoter	101	NA	NA	NA	1	NA	-	118	NA	100169757	5899
23031	chr4	190086440	0.910249	0.694475	0.215774	0.0462616	4.66421	0.0194296	0.0129113	3.09806e-06	0.000157934	0.993836	DBET	NR_121644	downstream	downstream	21207	NA	NA	NA	1	NA	+	681	NA	100419743	9093
47346	chr10	133683769	0.543874	0.309027	0.234847	0.0503541	4.66391	0.0160669	0.0126316	3.10252e-06	0.000158071	0.996297	FRG2B	NM_001080998 NP_001074467	upstream	upstream	56974	NA	NA	NA	4	NA	-	2900	NA	441581	207022
87691	chrX	115868712	0.581416	0.820768	-0.239352	0.0513979	-4.65685	0.0175353	0.0129113	3.21077e-06	0.00016303	0.996648	DANT1	NR_147172 NR_147173	inside intron	inside	26068	inside intron	-25530	3	4	inside transcription region	+	62820	NA	106029310	83703
9823	chr1	228615087	0.745131	0.442966	0.302165	0.0649461	4.65255	0.0185882	0.0129113	3.2785e-06	0.000166092	0.999073	RNA5S3	NR_023365	promoter	promoter	219	NA	NA	NA	1	NA	-	118	NA	100169754	5896
63171	chr17	23154633	0.267633	0.868755	-0.601121	0.1294	-4.64544	0.0177383	0.0129113	3.39344e-06	0.000171237	0.999946	LOC124904098	XR_007065974	downstream	downstream	461858	NA	NA	NA	3	NA	+	13223	NA	124904098	113397
87537	chrX	115865388	0.536831	0.750903	-0.214072	0.0461173	-4.64191	0.0174589	0.0129113	3.45205e-06	0.000173607	0.993311	DANT1	NR_147172 NR_147173	inside intron	inside	22744	inside intron	-22206	3	4	inside transcription region	+	62820	NA	106029310	83703
77207	chr21	8394671	0.318428	0.64852	-0.330092	0.0711349	-4.64037	0.0173115	0.0125107	3.47781e-06	0.000174805	0.999391	RNA5-8SN3	NR_146153	promoter	promoter	936	NA	NA	NA	1	NA	+	152	NA	109910381	94550
22935	chr4	190085160	0.890445	0.683066	0.207379	0.0447146	4.63784	0.0199542	0.0133192	3.52062e-06	0.000176683	0.991835	DBET	NR_121644	downstream	downstream	19927	NA	NA	NA	1	NA	+	681	NA	100419743	9093
72918	chr21	8210343	0.506978	0.718197	-0.211219	0.0455893	-4.63309	0.0183902	0.013256	3.60245e-06	0.000179857	0.992648	RNA45SN2	NR_146144	close to 3'	close to 3'	1499	NA	NA	NA	1	NA	+	60	NA	109864279	94452
9998	chr1	228621930	0.823268	0.527543	0.295725	0.0638367	4.63252	0.0189192	0.0126316	3.61244e-06	0.000180155	0.998915	RNA5S6	NR_023368	promoter	promoter	365	NA	NA	NA	1	NA	-	118	NA	100169757	5899
47363	chr10	133684016	0.556426	0.354146	0.202279	0.0436764	4.63132	0.023315	0.0129113	3.63345e-06	0.000181102	0.990403	FRG2B	NM_001080998 NP_001074467	upstream	upstream	57221	NA	NA	NA	4	NA	-	2900	NA	441581	207022
48026	chr11	17476967	0.542656	0.168509	0.374146	0.0807993	4.63056	0.0181087	0.0129113	3.64674e-06	0.000181562	0.999654	LOC124902641	XR_007062609	inside exon	inside	65	inside exon	0	1	2	inside transcription region	+	15465	NA	124902641	110965
9828	chr1	228615149	0.750782	0.448049	0.302733	0.0654229	4.62733	0.0171162	0.0129113	3.70417e-06	0.000184114	0.999029	RNA5S3	NR_023365	promoter	promoter	281	NA	NA	NA	1	NA	-	118	NA	100169754	5896
72916	chr21	8210338	0.506978	0.718197	-0.211219	0.0456769	-4.6242	0.0223153	0.01361	3.76038e-06	0.000186701	0.992552	RNA45SN2	NR_146144	close to 3'	close to 3'	1494	NA	NA	NA	1	NA	+	60	NA	109864279	94452
21894	chr4	50404443	0.538422	0.788126	-0.249704	0.0540089	-4.62339	0.0176259	0.0129113	3.77521e-06	0.000187333	0.997213	LOC101927209	XR_001741685 XR_001741686 XR_007058112 XR_007058113 XR_007058114 XR_007074614 XR_007074615 XR_007074616 XR_925288	downstream	downstream	1240961	NA	NA	NA	2	NA	+	44374	NA	101927209	28058
47353	chr10	133683924	0.540235	0.343391	0.196844	0.0426539	4.61491	0.0177286	0.0129113	3.93264e-06	0.000194499	0.98841	FRG2B	NM_001080998 NP_001074467	upstream	upstream	57129	NA	NA	NA	4	NA	-	2900	NA	441581	207022
17055	chr4	5977128	0.848108	0.168509	0.679598	0.147287	4.6141	0.0181087	0.0129113	3.94795e-06	0.000194933	0.999958	C4orf50	NM_001364689 NM_001364690 NM_207405 NP_001351618 NP_001351619 XM_017008893 XM_047415663 XM_047415664 XM_047415666 XM_047415667 XM_054349968 XM_054349969 XM_054349970 XM_054349971 XP_016864382 XP_047271619 XP_047271620 XP_047271622 XP_047271623 XP_054205943 XP_054205944 XP_054205945 XP_054205946	inside intron	inside	12936	inside intron	-1172	3	8	inside transcription region	-	92691	NA	389197	193057
17056	chr4	5977131	0.848108	0.168509	0.679598	0.147287	4.6141	0.0181087	0.0129113	3.94795e-06	0.000194933	0.999958	C4orf50	NM_001364689 NM_001364690 NM_207405 NP_001351618 NP_001351619 XM_017008893 XM_047415663 XM_047415664 XM_047415666 XM_047415667 XM_054349968 XM_054349969 XM_054349970 XM_054349971 XP_016864382 XP_047271619 XP_047271620 XP_047271622 XP_047271623 XP_054205943 XP_054205944 XP_054205945 XP_054205946	inside intron	inside	12933	inside intron	-1175	3	8	inside transcription region	-	92691	NA	389197	193057
8183	chr1	143254970	0.297515	0.461083	-0.163569	0.0354581	-4.61302	0.0191375	0.0141539	3.96863e-06	0.000195738	0.963497	LOC105371175	XR_007070591 XR_922007	upstream	upstream	72571	NA	NA	NA	2	NA	+	3956	NA	105371175	60923
72914	chr21	8210329	0.509815	0.727517	-0.217703	0.047197	-4.61264	0.0177477	0.0124057	3.97595e-06	0.000195991	0.993682	RNA45SN2	NR_146144	close to 3'	close to 3'	1485	NA	NA	NA	1	NA	+	60	NA	109864279	94452
81223	chr21	8442908	0.533588	0.375654	0.157934	0.0342476	4.61153	0.0156849	0.0127679	3.99712e-06	0.000196818	0.954641	RNA5-8SN1	NR_145821	downstream	downstream	3085	NA	NA	NA	1	NA	+	152	NA	106632260	84516
77202	chr21	8394638	0.363054	0.662253	-0.2992	0.0649153	-4.60908	0.0179172	0.0126316	4.04457e-06	0.000199044	0.998925	RNA5-8SN3	NR_146153	promoter	promoter	969	NA	NA	NA	1	NA	+	152	NA	109910381	94550
9839	chr1	228615382	0.737784	0.445618	0.292166	0.0634019	4.60816	0.0185444	0.0129113	4.06254e-06	0.000199754	0.998781	RNA5S3	NR_023365	promoter	promoter	514	NA	NA	NA	1	NA	-	118	NA	100169754	5896
72926	chr21	8210427	0.512072	0.7027	-0.190628	0.0413794	-4.60682	0.0170022	0.0124418	4.08866e-06	0.000200773	0.985744	RNA45SN2	NR_146144	close to 3'	close to 3'	1583	NA	NA	NA	1	NA	+	60	NA	109864279	94452
61567	chr16	81731008	0.160841	0.839404	-0.678563	0.147441	-4.60226	0.0181087	0.0129113	4.17929e-06	0.000204576	0.999957	PLCG2	NM_001425749 NM_001425750 NM_001425751 NM_002661 NP_001412678 NP_001412679 NP_001412680 NP_002652	upstream	upstream	8025	NA	NA	NA	33	NA	+	219079	NA	5336	222969
61568	chr16	81731010	0.160841	0.839404	-0.678563	0.147441	-4.60226	0.0181087	0.0129113	4.17929e-06	0.000204576	0.999957	PLCG2	NM_001425749 NM_001425750 NM_001425751 NM_002661 NP_001412678 NP_001412679 NP_001412680 NP_002652	upstream	upstream	8023	NA	NA	NA	33	NA	+	219079	NA	5336	222969
77355	chr21	8400031	0.382228	0.149118	0.23311	0.0506604	4.60142	0.0181087	0.0129624	4.19625e-06	0.000205156	0.995699	RNA5-8SN3	NR_146153	downstream	downstream	4424	NA	NA	NA	1	NA	+	152	NA	109910381	94550
77356	chr21	8400046	0.382228	0.149118	0.23311	0.0506604	4.60142	0.0181087	0.0129624	4.19625e-06	0.000205156	0.995699	RNA5-8SN3	NR_146153	downstream	downstream	4439	NA	NA	NA	1	NA	+	152	NA	109910381	94550
22930	chr4	190085112	0.891963	0.724359	0.167604	0.036434	4.6002	0.0163303	0.0129113	4.22087e-06	0.000206247	0.968238	DBET	NR_121644	downstream	downstream	19879	NA	NA	NA	1	NA	+	681	NA	100419743	9093
8189	chr1	143255009	0.301496	0.464776	-0.16328	0.0355079	-4.59842	0.0198256	0.013413	4.25712e-06	0.000207791	0.962637	LOC105371175	XR_007070591 XR_922007	upstream	upstream	72532	NA	NA	NA	2	NA	+	3956	NA	105371175	60923
21801	chr4	50357463	0.719846	0.431104	0.288742	0.0628138	4.59679	0.0195722	0.0128374	4.29045e-06	0.000209076	0.998671	LOC101927209	XR_001741685 XR_001741686 XR_007058112 XR_007058113 XR_007058114 XR_007074614 XR_007074615 XR_007074616 XR_925288	downstream	downstream	1193981	NA	NA	NA	2	NA	+	44374	NA	101927209	28058
47341	chr10	133683705	0.504414	0.284231	0.220183	0.0479393	4.59295	0.0165345	0.0129113	4.37022e-06	0.000212731	0.993912	FRG2B	NM_001080998 NP_001074467	upstream	upstream	56910	NA	NA	NA	4	NA	-	2900	NA	441581	207022
72928	chr21	8210470	0.511227	0.692621	-0.181394	0.0395538	-4.586	0.0204143	0.012485	4.51812e-06	0.000219216	0.980195	RNA45SN2	NR_146144	close to 3'	close to 3'	1626	NA	NA	NA	1	NA	+	60	NA	109864279	94452
85447	chrX	54391304	0.339355	0.802132	-0.462777	0.100966	-4.58347	0.0184206	0.0129113	4.57324e-06	0.00022153	0.999837	WNK3	NM_001002838 NM_001395166 NM_020922 NP_001002838 NP_001382095 NP_065973 XM_011530802 XM_017029741 XM_017029742 XM_017029743 XM_017029744 XM_017029745 XM_047442376 XM_047442377 XM_047442378 XM_047442379 XM_047442380 XM_047442381 XM_047442382 XM_047442383 XM_047442384 XM_047442385 XM_047442386 XM_047442387 XM_047442388 XM_054327599 XM_054327600 XM_054327601 XM_054327602 XM_054327603 XM_054327604 XM…	upstream	upstream	32662	NA	NA	NA	2	NA	-	25464	NA	65267	265757
72953	chr21	8210769	0.447007	0.632929	-0.185922	0.0406153	-4.57764	0.0172778	0.0125197	4.70254e-06	0.000227301	0.982807	RNA5-8SN2	NR_146147	promoter	promoter	1803	NA	NA	NA	1	NA	+	152	NA	109864281	94453
77206	chr21	8394668	0.328016	0.660086	-0.33207	0.0725553	-4.57678	0.0172796	0.0125037	4.72183e-06	0.00022811	0.999309	RNA5-8SN3	NR_146153	promoter	promoter	939	NA	NA	NA	1	NA	+	152	NA	109910381	94550
22939	chr4	190085236	0.889114	0.705756	0.183358	0.0400736	4.57553	0.0176027	0.0132768	4.75027e-06	0.000229237	0.981242	DBET	NR_121644	downstream	downstream	20003	NA	NA	NA	1	NA	+	681	NA	100419743	9093
9996	chr1	228621913	0.810277	0.508504	0.301772	0.0659705	4.57436	0.0183983	0.0129113	4.77688e-06	0.000230273	0.998888	RNA5S6	NR_023368	promoter	promoter	348	NA	NA	NA	1	NA	-	118	NA	100169757	5899
77311	chr21	8399182	0.526308	0.288113	0.238194	0.0520815	4.57349	0.0181087	0.0127407	4.79663e-06	0.0002311	0.996016	RNA5-8SN3	NR_146153	downstream	downstream	3575	NA	NA	NA	1	NA	+	152	NA	109910381	94550
77366	chr21	8400225	0.364159	0.1394	0.224759	0.0491964	4.5686	0.0175353	0.0129113	4.90985e-06	0.000236301	0.994393	RNA5-8SN3	NR_146153	downstream	downstream	4618	NA	NA	NA	1	NA	+	152	NA	109910381	94550
77367	chr21	8400228	0.364159	0.1394	0.224759	0.0492035	4.56795	0.0184567	0.0129113	4.92524e-06	0.000236914	0.994387	RNA5-8SN3	NR_146153	downstream	downstream	4621	NA	NA	NA	1	NA	+	152	NA	109910381	94550
77375	chr21	8400279	0.348692	0.1394	0.209293	0.045819	4.56781	0.0181087	0.0129585	4.92853e-06	0.000236945	0.991468	RNA5-8SN3	NR_146153	downstream	downstream	4672	NA	NA	NA	1	NA	+	152	NA	109910381	94550
22878	chr4	190083952	0.870884	0.560648	0.310236	0.0679673	4.56449	0.0172148	0.0125705	5.00701e-06	0.000240074	0.99901	DBET	NR_121644	downstream	downstream	18719	NA	NA	NA	1	NA	+	681	NA	100419743	9093
22879	chr4	190083954	0.870884	0.560648	0.310236	0.0679728	4.56412	0.0192307	0.0125705	5.01583e-06	0.000240239	0.999009	DBET	NR_121644	downstream	downstream	18721	NA	NA	NA	1	NA	+	681	NA	100419743	9093
77177	chr21	8394262	0.480487	0.770455	-0.289968	0.063628	-4.55724	0.0175001	0.0129113	5.18305e-06	0.000247322	0.998585	RNA5-8SN3	NR_146153	promoter	promoter	1345	NA	NA	NA	1	NA	+	152	NA	109910381	94550
72915	chr21	8210333	0.506978	0.718197	-0.211219	0.046369	-4.55518	0.0169224	0.0124191	5.23405e-06	0.000249357	0.99177	RNA45SN2	NR_146144	close to 3'	close to 3'	1489	NA	NA	NA	1	NA	+	60	NA	109864279	94452
49611	chr12	35109923	0.35327	0.891936	-0.538666	0.118563	-4.54329	0.017548	0.0130156	5.53818e-06	0.000262503	0.999892	LINC02963	NR_185896	upstream	upstream	890486	NA	NA	NA	3	NA	-	28404	NA	123706542	105725
85147	chrX	24681018	0.700836	0.168509	0.532327	0.11723	4.54089	0.0181087	0.0129113	5.6018e-06	0.000265184	0.999887	PCYT1B	NM_001163264 NM_001163265 NM_004845 NP_001156736 NP_001156737 NP_004836 XM_017029977 XM_054328177 XP_016885466 XP_054184152	upstream	upstream	8341	NA	NA	NA	8	NA	-	114590	NA	9468	320036
41239	chr9	63816877	0.356994	0.753838	-0.396845	0.0874275	-4.53913	0.0181289	0.0129113	5.64869e-06	0.000267121	0.999657	LINC00537	NR_146625 NR_146626	promoter	promoter	217	NA	NA	NA	2	NA	+	814	NA	203274	138651
76906	chr21	8250340	0.658563	0.49075	0.167813	0.0369866	4.53712	0.0203776	0.0126405	5.70263e-06	0.000269529	0.966632	MIR6724-2	NR_128715	close to 3'	close to 3'	835	NA	NA	NA	1	NA	+	91	NA	103504727	52725
48027	chr11	17477023	0.544902	0.168509	0.376392	0.0829753	4.53619	0.0181087	0.0129113	5.72783e-06	0.000270149	0.999567	LOC124902641	XR_007062609	inside exon	inside	121	inside exon	0	1	2	inside transcription region	+	15465	NA	124902641	110965
48028	chr11	17477025	0.544902	0.168509	0.376392	0.0829753	4.53619	0.0181087	0.0129113	5.72783e-06	0.000270149	0.999567	LOC124902641	XR_007062609	inside exon	inside	123	inside exon	0	1	2	inside transcription region	+	15465	NA	124902641	110965
77329	chr21	8399478	0.508276	0.218719	0.289557	0.0638443	4.53537	0.0181087	0.0129113	5.75036e-06	0.000270927	0.998506	RNA5-8SN3	NR_146153	downstream	downstream	3871	NA	NA	NA	1	NA	+	152	NA	109910381	94550
8188	chr1	143255008	0.301496	0.464776	-0.16328	0.0360114	-4.53413	0.0393372	0.0132085	5.78421e-06	0.000271806	0.960561	LOC105371175	XR_007070591 XR_922007	upstream	upstream	72533	NA	NA	NA	2	NA	+	3956	NA	105371175	60923
9824	chr1	228615098	0.745131	0.442966	0.302165	0.0667026	4.53003	0.0201291	0.0129113	5.89752e-06	0.000276695	0.998781	RNA5S3	NR_023365	promoter	promoter	230	NA	NA	NA	1	NA	-	118	NA	100169754	5896
85444	chrX	54391241	0.342771	0.805859	-0.463088	0.102269	-4.52812	0.0187604	0.0129113	5.95099e-06	0.000278474	0.999808	WNK3	NM_001002838 NM_001395166 NM_020922 NP_001002838 NP_001382095 NP_065973 XM_011530802 XM_017029741 XM_017029742 XM_017029743 XM_017029744 XM_017029745 XM_047442376 XM_047442377 XM_047442378 XM_047442379 XM_047442380 XM_047442381 XM_047442382 XM_047442383 XM_047442384 XM_047442385 XM_047442386 XM_047442387 XM_047442388 XM_054327599 XM_054327600 XM_054327601 XM_054327602 XM_054327603 XM_054327604 XM…	upstream	upstream	32599	NA	NA	NA	2	NA	-	25464	NA	65267	265757
85446	chrX	54391265	0.342771	0.805859	-0.463088	0.102269	-4.52812	0.0187604	0.0129113	5.95099e-06	0.000278474	0.999808	WNK3	NM_001002838 NM_001395166 NM_020922 NP_001002838 NP_001382095 NP_065973 XM_011530802 XM_017029741 XM_017029742 XM_017029743 XM_017029744 XM_017029745 XM_047442376 XM_047442377 XM_047442378 XM_047442379 XM_047442380 XM_047442381 XM_047442382 XM_047442383 XM_047442384 XM_047442385 XM_047442386 XM_047442387 XM_047442388 XM_054327599 XM_054327600 XM_054327601 XM_054327602 XM_054327603 XM_054327604 XM…	upstream	upstream	32623	NA	NA	NA	2	NA	-	25464	NA	65267	265757
9836	chr1	228615328	0.735763	0.450285	0.285478	0.0630506	4.52775	0.0167122	0.0129113	5.96148e-06	0.000278819	0.998368	RNA5S3	NR_023365	promoter	promoter	460	NA	NA	NA	1	NA	-	118	NA	100169754	5896
21802	chr4	50357476	0.719846	0.431104	0.288742	0.0637967	4.52597	0.0155263	0.0127149	6.01198e-06	0.000280887	0.998454	LOC101927209	XR_001741685 XR_001741686 XR_007058112 XR_007058113 XR_007058114 XR_007074614 XR_007074615 XR_007074616 XR_925288	downstream	downstream	1193994	NA	NA	NA	2	NA	+	44374	NA	101927209	28058
8182	chr1	143254969	0.297515	0.461083	-0.163569	0.0361526	-4.5244	0.0157453	0.012444	6.05665e-06	0.000282532	0.960656	LOC105371175	XR_007070591 XR_922007	upstream	upstream	72572	NA	NA	NA	2	NA	+	3956	NA	105371175	60923
23006	chr4	190086106	0.903226	0.719025	0.184201	0.0407406	4.52132	0.0160171	0.0130251	6.14542e-06	0.000286298	0.980622	DBET	NR_121644	downstream	downstream	20873	NA	NA	NA	1	NA	+	681	NA	100419743	9093
9826	chr1	228615123	0.735719	0.448049	0.28767	0.0636487	4.51965	0.0189994	0.0129113	6.19409e-06	0.000287893	0.998404	RNA5S3	NR_023365	promoter	promoter	255	NA	NA	NA	1	NA	-	118	NA	100169754	5896
22933	chr4	190085137	0.891921	0.686048	0.205873	0.0456046	4.5143	0.0209862	0.0133138	6.35259e-06	0.000294801	0.989871	DBET	NR_121644	downstream	downstream	19904	NA	NA	NA	1	NA	+	681	NA	100419743	9093
77361	chr21	8400148	0.361021	0.147326	0.213695	0.0473452	4.51354	0.0181087	0.0129617	6.37542e-06	0.000295707	0.991834	RNA5-8SN3	NR_146153	downstream	downstream	4541	NA	NA	NA	1	NA	+	152	NA	109910381	94550
72950	chr21	8210739	0.444414	0.641826	-0.197412	0.0437759	-4.5096	0.0155552	0.0125141	6.49512e-06	0.000300325	0.986967	RNA5-8SN2	NR_146147	promoter	promoter	1833	NA	NA	NA	1	NA	+	152	NA	109864281	94453
81225	chr21	8442913	0.533588	0.375654	0.157934	0.0350834	4.50167	0.018894	0.0122536	6.74217e-06	0.000310785	0.950664	RNA5-8SN1	NR_145821	downstream	downstream	3090	NA	NA	NA	1	NA	+	152	NA	106632260	84516
22882	chr4	190083987	0.891	0.585986	0.305014	0.0678554	4.49505	0.0191621	0.0131167	6.95525e-06	0.00031962	0.998742	DBET	NR_121644	downstream	downstream	18754	NA	NA	NA	1	NA	+	681	NA	100419743	9093
10005	chr1	228622048	0.801872	0.537544	0.264328	0.0588329	4.49286	0.0182603	0.0129113	7.02732e-06	0.000322601	0.99739	RNA5S6	NR_023368	promoter	promoter	483	NA	NA	NA	1	NA	-	118	NA	100169757	5899
21803	chr4	50357477	0.719846	0.431104	0.288742	0.0642857	4.49154	0.0281838	0.0127149	7.0709e-06	0.000324103	0.998338	LOC101927209	XR_001741685 XR_001741686 XR_007058112 XR_007058113 XR_007058114 XR_007074614 XR_007074615 XR_007074616 XR_925288	downstream	downstream	1193995	NA	NA	NA	2	NA	+	44374	NA	101927209	28058
76902	chr21	8250321	0.659649	0.493536	0.166113	0.0369977	4.48981	0.0183535	0.0129072	7.12852e-06	0.00032641	0.963026	MIR6724-2	NR_128715	close to 3'	close to 3'	816	NA	NA	NA	1	NA	+	91	NA	103504727	52725
87426	chrX	115863036	0.869191	0.662982	0.206208	0.0459622	4.48647	0.0187458	0.0129113	7.24113e-06	0.000330551	0.989577	DANT1	NR_147172 NR_147173	inside intron	inside	20392	inside intron	-19854	3	4	inside transcription region	+	62820	NA	106029310	83703
87693	chrX	115868731	0.586861	0.820236	-0.233375	0.0520317	-4.48525	0.0175353	0.0129113	7.28282e-06	0.000331947	0.994817	DANT1	NR_147172 NR_147173	inside intron	inside	26087	inside intron	-25549	3	4	inside transcription region	+	62820	NA	106029310	83703
77358	chr21	8400077	0.373702	0.148047	0.225656	0.0503292	4.48359	0.0181087	0.012962	7.33963e-06	0.000334366	0.993732	RNA5-8SN3	NR_146153	downstream	downstream	4470	NA	NA	NA	1	NA	+	152	NA	109910381	94550
77200	chr21	8394629	0.381665	0.667706	-0.286041	0.0638679	-4.47863	0.0173451	0.0126316	7.51234e-06	0.000341712	0.99821	RNA5-8SN3	NR_146153	promoter	promoter	978	NA	NA	NA	1	NA	+	152	NA	109910381	94550
87696	chrX	115868765	0.57734	0.829239	-0.2519	0.0563092	-4.47351	0.0175353	0.0129113	7.69458e-06	0.000348938	0.996508	DANT1	NR_147172 NR_147173	inside intron	inside	26121	inside intron	-25583	3	4	inside transcription region	+	62820	NA	106029310	83703
87697	chrX	115868768	0.57734	0.829239	-0.2519	0.0563092	-4.47351	0.0175353	0.0129113	7.69458e-06	0.000348938	0.996508	DANT1	NR_147172 NR_147173	inside intron	inside	26124	inside intron	-25586	3	4	inside transcription region	+	62820	NA	106029310	83703
77354	chr21	8400025	0.379118	0.149788	0.22933	0.0512771	4.47236	0.0181087	0.0129627	7.73606e-06	0.000350641	0.994168	RNA5-8SN3	NR_146153	downstream	downstream	4418	NA	NA	NA	1	NA	+	152	NA	109910381	94550
72937	chr21	8210604	0.456245	0.658391	-0.202147	0.0452651	-4.46583	0.0178252	0.0125132	7.97576e-06	0.000359866	0.987984	RNA45SN2	NR_146144	close to 3'	close to 3'	1760	NA	NA	NA	1	NA	+	60	NA	109864279	94452
47368	chr10	133684067	0.553772	0.370591	0.183181	0.0410449	4.46294	0.0183361	0.0129113	8.08438e-06	0.000364033	0.978647	FRG2B	NM_001080998 NP_001074467	upstream	upstream	57272	NA	NA	NA	4	NA	-	2900	NA	441581	207022
72939	chr21	8210614	0.447612	0.646485	-0.198874	0.0445646	-4.4626	0.0162291	0.0125336	8.09725e-06	0.000364429	0.986745	RNA45SN2	NR_146144	close to 3'	close to 3'	1770	NA	NA	NA	1	NA	+	60	NA	109864279	94452
47238	chr10	133670955	0.697145	0.51571	0.181435	0.0406652	4.46167	0.0181087	0.0129113	8.13241e-06	0.000365828	0.977388	FRG2B	NM_001080998 NP_001074467	upstream	upstream	44160	NA	NA	NA	4	NA	-	2900	NA	441581	207022
9825	chr1	228615121	0.735719	0.448049	0.28767	0.0645364	4.45748	0.0207282	0.0129113	8.29278e-06	0.00037248	0.998181	RNA5S3	NR_023365	promoter	promoter	253	NA	NA	NA	1	NA	-	118	NA	100169754	5896
42072	chr9	129753115	0.275386	0.76486	-0.489475	0.109851	-4.45582	0.0181087	0.0129113	8.35745e-06	0.000374633	0.999804	PTGES	NM_004878 NM_198797 NP_004869	promoter	promoter	73	NA	NA	NA	3	NA	-	14693	NA	9536	320863
42073	chr9	129753121	0.275386	0.76486	-0.489475	0.109851	-4.45582	0.0181087	0.0129113	8.35745e-06	0.000374633	0.999804	PTGES	NM_004878 NM_198797 NP_004869	promoter	promoter	79	NA	NA	NA	3	NA	-	14693	NA	9536	320863
42074	chr9	129753126	0.275386	0.76486	-0.489475	0.109851	-4.45582	0.0181087	0.0129113	8.35745e-06	0.000374633	0.999804	PTGES	NM_004878 NM_198797 NP_004869	promoter	promoter	84	NA	NA	NA	3	NA	-	14693	NA	9536	320863
42075	chr9	129753133	0.275386	0.76486	-0.489475	0.109851	-4.45582	0.0181087	0.0129113	8.35745e-06	0.000374633	0.999804	PTGES	NM_004878 NM_198797 NP_004869	promoter	promoter	91	NA	NA	NA	3	NA	-	14693	NA	9536	320863
63175	chr17	26571614	0.682953	0.189407	0.493547	0.110788	4.45489	0.0183885	0.0126316	8.39365e-06	0.000376067	0.999809	LOC124903955	XR_007065673 XR_007065674	downstream	downstream	428335	NA	NA	NA	2	NA	-	2225	NA	124903955	113069
41238	chr9	63816874	0.356994	0.753838	-0.396845	0.0891478	-4.45154	0.0187851	0.0129113	8.52578e-06	0.000381796	0.999565	LINC00537	NR_146625 NR_146626	promoter	promoter	220	NA	NA	NA	2	NA	+	814	NA	203274	138651
87524	chrX	115865249	0.515307	0.71747	-0.202163	0.0454303	-4.44996	0.019317	0.0129113	8.5885e-06	0.000384221	0.987737	DANT1	NR_147172 NR_147173	inside intron	inside	22605	inside intron	-22067	3	4	inside transcription region	+	62820	NA	106029310	83703
77313	chr21	8399200	0.526766	0.286017	0.240749	0.0542487	4.43787	0.0175353	0.0126316	9.08538e-06	0.000404026	0.995264	RNA5-8SN3	NR_146153	downstream	downstream	3593	NA	NA	NA	1	NA	+	152	NA	109910381	94550
77314	chr21	8399205	0.526766	0.286017	0.240749	0.0542487	4.43787	0.0175353	0.0126316	9.08538e-06	0.000404026	0.995264	RNA5-8SN3	NR_146153	downstream	downstream	3598	NA	NA	NA	1	NA	+	152	NA	109910381	94550
77204	chr21	8394660	0.354571	0.656442	-0.301872	0.0680744	-4.43444	0.0175353	0.0125059	9.23127e-06	0.000409903	0.998489	RNA5-8SN3	NR_146153	promoter	promoter	947	NA	NA	NA	1	NA	+	152	NA	109910381	94550
48025	chr11	17476954	0.540646	0.186165	0.354482	0.0799652	4.43295	0.0181087	0.0129113	9.29531e-06	0.000412134	0.99927	LOC124902641	XR_007062609	inside exon	inside	52	inside exon	0	1	2	inside transcription region	+	15465	NA	124902641	110965
47357	chr10	133683958	0.559271	0.34617	0.213101	0.0481111	4.42935	0.0178597	0.0126316	9.45184e-06	0.000417203	0.990634	FRG2B	NM_001080998 NP_001074467	upstream	upstream	57163	NA	NA	NA	4	NA	-	2900	NA	441581	207022
77312	chr21	8399184	0.526308	0.288113	0.238194	0.0538041	4.42707	0.0175353	0.0130294	9.5523e-06	0.000421233	0.994893	RNA5-8SN3	NR_146153	downstream	downstream	3577	NA	NA	NA	1	NA	+	152	NA	109910381	94550
77376	chr21	8400323	0.343701	0.14136	0.20234	0.0457257	4.42509	0.0181087	0.0129593	9.64033e-06	0.000424488	0.987394	RNA5-8SN3	NR_146153	downstream	downstream	4716	NA	NA	NA	1	NA	+	152	NA	109910381	94550
47364	chr10	133684030	0.556527	0.353524	0.203003	0.0458885	4.42383	0.0164672	0.0129113	9.69673e-06	0.00042659	0.987604	FRG2B	NM_001080998 NP_001074467	upstream	upstream	57235	NA	NA	NA	4	NA	-	2900	NA	441581	207022
47365	chr10	133684033	0.556527	0.353524	0.203003	0.0458887	4.42381	0.0155585	0.0129113	9.69762e-06	0.00042659	0.987604	FRG2B	NM_001080998 NP_001074467	upstream	upstream	57238	NA	NA	NA	4	NA	-	2900	NA	441581	207022
77362	chr21	8400158	0.370599	0.140004	0.230594	0.0521316	4.42331	0.0184669	0.0129588	9.71979e-06	0.000426936	0.993879	RNA5-8SN3	NR_146153	downstream	downstream	4551	NA	NA	NA	1	NA	+	152	NA	109910381	94550
77363	chr21	8400160	0.370599	0.140004	0.230594	0.0521316	4.42331	0.0184669	0.0129588	9.71979e-06	0.000426936	0.993879	RNA5-8SN3	NR_146153	downstream	downstream	4553	NA	NA	NA	1	NA	+	152	NA	109910381	94550
72917	chr21	8210341	0.506978	0.718197	-0.211219	0.0477742	-4.4212	0.0172941	0.01361	9.81536e-06	0.000430501	0.990044	RNA45SN2	NR_146144	close to 3'	close to 3'	1497	NA	NA	NA	1	NA	+	60	NA	109864279	94452
63750	chr17	43283112	0.814675	0.650395	0.16428	0.0371825	4.41821	0.0200035	0.0129113	9.95236e-06	0.000436296	0.958075	LOC124904142	XR_007066015 XR_007088040	close to 3'	close to 3'	1217	NA	NA	NA	1	NA	-	190	NA	124904142	113424
72941	chr21	8210662	0.467582	0.651501	-0.183919	0.0416752	-4.41314	0.0186486	0.0125082	1.0188e-05	0.000446189	0.977976	RNA45SN2	NR_146144	close to 3'	close to 3'	1818	NA	NA	NA	1	NA	+	60	NA	109864279	94452
77325	chr21	8399415	0.515965	0.249625	0.26634	0.0603656	4.41212	0.018677	0.0129113	1.02363e-05	0.000447865	0.99707	RNA5-8SN3	NR_146153	downstream	downstream	3808	NA	NA	NA	1	NA	+	152	NA	109910381	94550
62749	chr17	22381219	0.632307	0.205781	0.426526	0.096785	4.40694	0.0181087	0.0129113	1.04841e-05	0.000457588	0.999629	LOC107987246	XR_001752818	upstream	upstream	2837	NA	NA	NA	2	NA	+	1189	NA	107987246	92387
39007	chr8	85809585	0.431668	0.887933	-0.456265	0.103609	-4.4037	0.0235235	0.0129479	1.06419e-05	0.000463352	0.999708	LOC124901971	XR_007060987 XR_007079192	upstream	upstream	16673	NA	NA	NA	4	NA	+	82362	NA	124901971	109602
72951	chr21	8210755	0.444414	0.641826	-0.197412	0.044833	-4.40327	0.0165274	0.0125426	1.06631e-05	0.000464045	0.985101	RNA5-8SN2	NR_146147	promoter	promoter	1817	NA	NA	NA	1	NA	+	152	NA	109864281	94453
87563	chrX	115865727	0.650145	0.839404	-0.189259	0.043008	-4.40055	0.019335	0.0129113	1.07979e-05	0.000469243	0.981025	DANT1	NR_147172 NR_147173	inside intron	inside	23083	inside intron	-22545	3	4	inside transcription region	+	62820	NA	106029310	83703
77326	chr21	8399419	0.516288	0.247248	0.26904	0.0613029	4.38869	0.0186762	0.0129113	1.14034e-05	0.000491483	0.997087	RNA5-8SN3	NR_146153	downstream	downstream	3812	NA	NA	NA	1	NA	+	152	NA	109910381	94550
22949	chr4	190085376	0.881351	0.712745	0.168606	0.0384333	4.38699	0.0176586	0.013032	1.1493e-05	0.000495106	0.962876	DBET	NR_121644	downstream	downstream	20143	NA	NA	NA	1	NA	+	681	NA	100419743	9093
9834	chr1	228615256	0.766935	0.473462	0.293473	0.0669145	4.38579	0.0180299	0.0129113	1.15564e-05	0.000496879	0.998082	RNA5S3	NR_023365	promoter	promoter	388	NA	NA	NA	1	NA	-	118	NA	100169754	5896
22944	chr4	190085334	0.884829	0.700397	0.184431	0.0420782	4.38306	0.0179486	0.0125907	1.17025e-05	0.000502439	0.9776	DBET	NR_121644	downstream	downstream	20101	NA	NA	NA	1	NA	+	681	NA	100419743	9093
23001	chr4	190086061	0.903179	0.727898	0.175281	0.0399921	4.3829	0.0199492	0.0126316	1.17111e-05	0.000502565	0.970109	DBET	NR_121644	downstream	downstream	20828	NA	NA	NA	1	NA	+	681	NA	100419743	9093
21806	chr4	50357656	0.638614	0.321626	0.316989	0.072328	4.38266	0.0163844	0.0130494	1.17241e-05	0.000502884	0.99865	LOC101927209	XR_001741685 XR_001741686 XR_007058112 XR_007058113 XR_007058114 XR_007074614 XR_007074615 XR_007074616 XR_925288	downstream	downstream	1194174	NA	NA	NA	2	NA	+	44374	NA	101927209	28058
23086	chr4	190087941	0.784715	0.503957	0.280758	0.0640914	4.38058	0.0200819	0.0129113	1.18362e-05	0.000506961	0.997601	DBET	NR_121644	downstream	downstream	22708	NA	NA	NA	1	NA	+	681	NA	100419743	9093
77317	chr21	8399248	0.527379	0.272635	0.254744	0.0582146	4.37595	0.0186511	0.0127327	1.20905e-05	0.000516172	0.996072	RNA5-8SN3	NR_146153	downstream	downstream	3641	NA	NA	NA	1	NA	+	152	NA	109910381	94550
87515	chrX	115865052	0.501503	0.70427	-0.202767	0.0463497	-4.37473	0.020882	0.0129113	1.21584e-05	0.000518779	0.986696	DANT1	NR_147172 NR_147173	inside intron	inside	22408	inside intron	-21870	3	4	inside transcription region	+	62820	NA	106029310	83703
41234	chr9	63816705	0.356994	0.753838	-0.396845	0.0908138	-4.36988	0.0174482	0.0129113	1.24318e-05	0.000528681	0.99946	LINC00537	NR_146625 NR_146626	promoter	promoter	389	NA	NA	NA	2	NA	+	814	NA	203274	138651
77318	chr21	8399287	0.521303	0.270546	0.250757	0.0573945	4.36902	0.0175353	0.0126316	1.24808e-05	0.000530259	0.995689	RNA5-8SN3	NR_146153	downstream	downstream	3680	NA	NA	NA	1	NA	+	152	NA	109910381	94550
87565	chrX	115865746	0.657348	0.839404	-0.182057	0.0416873	-4.3672	0.0175613	0.0129113	1.25852e-05	0.000534189	0.975488	DANT1	NR_147172 NR_147173	inside intron	inside	23102	inside intron	-22564	3	4	inside transcription region	+	62820	NA	106029310	83703
47354	chr10	133683925	0.540235	0.343391	0.196844	0.0451275	4.36196	0.0226604	0.0129113	1.28904e-05	0.000545848	0.984064	FRG2B	NM_001080998 NP_001074467	upstream	upstream	57130	NA	NA	NA	4	NA	-	2900	NA	441581	207022
47244	chr10	133671002	0.692179	0.488439	0.20374	0.0467233	4.36056	0.0189162	0.0129113	1.2973e-05	0.000549088	0.986801	FRG2B	NM_001080998 NP_001074467	upstream	upstream	44207	NA	NA	NA	4	NA	-	2900	NA	441581	207022
47339	chr10	133683702	0.504332	0.297105	0.207227	0.0475275	4.36015	0.0198946	0.0129113	1.29975e-05	0.000549865	0.987968	FRG2B	NM_001080998 NP_001074467	upstream	upstream	56907	NA	NA	NA	4	NA	-	2900	NA	441581	207022
27305	chr6	59243800	0.483305	0.650683	-0.167378	0.0384082	-4.35787	0.0261697	0.0126316	1.31334e-05	0.000554825	0.960307	LOC124901336	XR_007059628	upstream	upstream	1205414	NA	NA	NA	2	NA	-	4804	NA	124901336	108641
87501	chrX	115864835	0.484229	0.736468	-0.252239	0.0578975	-4.35665	0.0161464	0.0129113	1.32068e-05	0.000557138	0.995724	DANT1	NR_147172 NR_147173	inside intron	inside	22191	inside intron	-21653	3	4	inside transcription region	+	62820	NA	106029310	83703
9840	chr1	228615469	0.762207	0.448049	0.314158	0.0721457	4.35449	0.0186745	0.0129113	1.33378e-05	0.000561341	0.998503	RNA5S3	NR_023365	promoter	promoter	601	NA	NA	NA	1	NA	-	118	NA	100169754	5896
63738	chr17	43282974	0.89264	0.713551	0.179089	0.0412199	4.34472	0.0185409	0.0130284	1.39452e-05	0.000584157	0.972489	LOC124904142	XR_007066015 XR_007088040	close to 3'	close to 3'	1355	NA	NA	NA	1	NA	-	190	NA	124904142	113424
23034	chr4	190086495	0.910567	0.707258	0.203309	0.0467984	4.34437	0.0317429	0.0129113	1.39679e-05	0.000584835	0.986362	DBET	NR_121644	downstream	downstream	21262	NA	NA	NA	1	NA	+	681	NA	100419743	9093
63744	chr17	43283048	0.863745	0.678384	0.185362	0.0426956	4.34146	0.0162897	0.0126316	1.41536e-05	0.000591505	0.977212	LOC124904142	XR_007066015 XR_007088040	close to 3'	close to 3'	1281	NA	NA	NA	1	NA	-	190	NA	124904142	113424
72938	chr21	8210607	0.452755	0.651645	-0.198891	0.0458934	-4.33375	0.0155735	0.0125247	1.46589e-05	0.000611766	0.984411	RNA45SN2	NR_146144	close to 3'	close to 3'	1763	NA	NA	NA	1	NA	+	60	NA	109864279	94452
87538	chrX	115865402	0.53264	0.752992	-0.220352	0.050863	-4.33227	0.0170418	0.0129113	1.4758e-05	0.000615038	0.991014	DANT1	NR_147172 NR_147173	inside intron	inside	22758	inside intron	-22220	3	4	inside transcription region	+	62820	NA	106029310	83703
68590	chr19	36298619	0.455869	0.653992	-0.198122	0.045752	-4.33036	0.0166407	0.0129113	1.48869e-05	0.000619835	0.98401	LOC100134317	NR_029389	upstream	upstream	5945	NA	NA	NA	3	NA	+	8104	NA	100134317	5634
23003	chr4	190086070	0.903179	0.727898	0.175281	0.0405194	4.32585	0.0210197	0.0130201	1.51941e-05	0.000631231	0.968409	DBET	NR_121644	downstream	downstream	20837	NA	NA	NA	1	NA	+	681	NA	100419743	9093
85448	chrX	54391331	0.339355	0.802132	-0.462777	0.107178	-4.31785	0.0187495	0.0129113	1.57557e-05	0.000650277	0.999644	WNK3	NM_001002838 NM_001395166 NM_020922 NP_001002838 NP_001382095 NP_065973 XM_011530802 XM_017029741 XM_017029742 XM_017029743 XM_017029744 XM_017029745 XM_047442376 XM_047442377 XM_047442378 XM_047442379 XM_047442380 XM_047442381 XM_047442382 XM_047442383 XM_047442384 XM_047442385 XM_047442386 XM_047442387 XM_047442388 XM_054327599 XM_054327600 XM_054327601 XM_054327602 XM_054327603 XM_054327604 XM…	upstream	upstream	32689	NA	NA	NA	2	NA	-	25464	NA	65267	265757
22947	chr4	190085368	0.88118	0.713037	0.168144	0.0389937	4.31207	0.0210682	0.0124743	1.61732e-05	0.000666573	0.95973	DBET	NR_121644	downstream	downstream	20135	NA	NA	NA	1	NA	+	681	NA	100419743	9093
22948	chr4	190085373	0.88118	0.713037	0.168144	0.0389962	4.3118	0.0185462	0.0123657	1.6193e-05	0.000667079	0.95972	DBET	NR_121644	downstream	downstream	20140	NA	NA	NA	1	NA	+	681	NA	100419743	9093
77203	chr21	8394656	0.363054	0.662253	-0.2992	0.0693963	-4.31146	0.0179172	0.0125025	1.62178e-05	0.000667796	0.997951	RNA5-8SN3	NR_146153	promoter	promoter	951	NA	NA	NA	1	NA	+	152	NA	109910381	94550
72946	chr21	8210725	0.445826	0.635801	-0.189975	0.0440715	-4.3106	0.0164812	0.0125179	1.62811e-05	0.000670093	0.979402	RNA5-8SN2	NR_146147	promoter	promoter	1847	NA	NA	NA	1	NA	+	152	NA	109864281	94453
87699	chrX	115868776	0.583133	0.828921	-0.245788	0.0570384	-4.30917	0.0185441	0.0129113	1.63867e-05	0.000674131	0.994705	DANT1	NR_147172 NR_147173	inside intron	inside	26132	inside intron	-25594	3	4	inside transcription region	+	62820	NA	106029310	83703
87566	chrX	115865751	0.653261	0.839404	-0.186143	0.0431997	-4.30889	0.0205991	0.0129113	1.64074e-05	0.000674544	0.976927	DANT1	NR_147172 NR_147173	inside intron	inside	23107	inside intron	-22569	3	4	inside transcription region	+	62820	NA	106029310	83703
22881	chr4	190083985	0.887385	0.578604	0.308781	0.0717682	4.30247	0.0190582	0.0135604	1.68903e-05	0.000690403	0.998188	DBET	NR_121644	downstream	downstream	18752	NA	NA	NA	1	NA	+	681	NA	100419743	9093
22883	chr4	190084021	0.878645	0.59337	0.285275	0.0663354	4.30049	0.0175843	0.0126316	1.70417e-05	0.000695959	0.997389	DBET	NR_121644	downstream	downstream	18788	NA	NA	NA	1	NA	+	681	NA	100419743	9093
72949	chr21	8210736	0.444414	0.641826	-0.197412	0.0459758	-4.29382	0.0171937	0.0125426	1.75624e-05	0.000714616	0.982945	RNA5-8SN2	NR_146147	promoter	promoter	1836	NA	NA	NA	1	NA	+	152	NA	109864281	94453
23087	chr4	190087950	0.774934	0.487983	0.286951	0.066847	4.29265	0.0155723	0.0129113	1.76553e-05	0.000718066	0.997419	DBET	NR_121644	downstream	downstream	22717	NA	NA	NA	1	NA	+	681	NA	100419743	9093
9841	chr1	228615473	0.762207	0.448049	0.314158	0.0732192	4.29065	0.0188811	0.0129113	1.78153e-05	0.000723087	0.998277	RNA5S3	NR_023365	promoter	promoter	605	NA	NA	NA	1	NA	-	118	NA	100169754	5896
23004	chr4	190086073	0.903179	0.727898	0.175281	0.0409013	4.28547	0.0222851	0.0126316	1.82356e-05	0.000738313	0.967157	DBET	NR_121644	downstream	downstream	20840	NA	NA	NA	1	NA	+	681	NA	100419743	9093
53095	chr13	17206683	0.815724	0.27062	0.545105	0.127262	4.28333	0.0182489	0.0130198	1.84119e-05	0.000744442	0.999765	FAM230C	NR_027278	upstream	upstream	988565	NA	NA	NA	4	NA	+	32839	NA	26080	159034
77310	chr21	8399179	0.523454	0.290236	0.233218	0.054473	4.28134	0.0186598	0.0126316	1.85769e-05	0.000750437	0.992769	RNA5-8SN3	NR_146153	downstream	downstream	3572	NA	NA	NA	1	NA	+	152	NA	109910381	94550
77307	chr21	8399168	0.520434	0.292435	0.227999	0.0532731	4.27981	0.0181087	0.012743	1.87051e-05	0.00075478	0.991863	RNA5-8SN3	NR_146153	downstream	downstream	3561	NA	NA	NA	1	NA	+	152	NA	109910381	94550
63173	chr17	26571511	0.682953	0.189407	0.493547	0.115353	4.27858	0.0172628	0.0129794	1.88086e-05	0.000758287	0.999677	LOC124903955	XR_007065673 XR_007065674	downstream	downstream	428438	NA	NA	NA	2	NA	-	2225	NA	124903955	113069
63736	chr17	43282962	0.89264	0.713551	0.179089	0.0418586	4.27842	0.0192251	0.0130284	1.88221e-05	0.000758287	0.970583	LOC124904142	XR_007066015 XR_007088040	close to 3'	close to 3'	1367	NA	NA	NA	1	NA	-	190	NA	124904142	113424
77368	chr21	8400232	0.350457	0.138739	0.211718	0.0495299	4.27455	0.0184367	0.0129583	1.91525e-05	0.000769176	0.987951	RNA5-8SN3	NR_146153	downstream	downstream	4625	NA	NA	NA	1	NA	+	152	NA	109910381	94550
77372	chr21	8400269	0.352034	0.13906	0.212974	0.049837	4.27342	0.0184387	0.0129584	1.92499e-05	0.000771704	0.988301	RNA5-8SN3	NR_146153	downstream	downstream	4662	NA	NA	NA	1	NA	+	152	NA	109910381	94550
77373	chr21	8400271	0.352034	0.13906	0.212974	0.049837	4.27342	0.0184387	0.0129584	1.92499e-05	0.000771704	0.988301	RNA5-8SN3	NR_146153	downstream	downstream	4664	NA	NA	NA	1	NA	+	152	NA	109910381	94550
87423	chrX	115862975	0.83524	0.627124	0.208117	0.0487071	4.27282	0.0193589	0.0129113	1.93014e-05	0.00077342	0.986782	DANT1	NR_147172 NR_147173	inside intron	inside	20331	inside intron	-19793	3	4	inside transcription region	+	62820	NA	106029310	83703
68595	chr19	36298686	0.465497	0.663426	-0.197929	0.0463376	-4.27145	0.0176197	0.0129113	1.94205e-05	0.000777217	0.982716	LOC100134317	NR_029389	upstream	upstream	5878	NA	NA	NA	3	NA	+	8104	NA	100134317	5634
85149	chrX	24681062	0.720519	0.269144	0.451376	0.105776	4.26728	0.0181087	0.0129113	1.9787e-05	0.000788644	0.999553	PCYT1B	NM_001163264 NM_001163265 NM_004845 NP_001156736 NP_001156737 NP_004836 XM_017029977 XM_054328177 XP_016885466 XP_054184152	upstream	upstream	8385	NA	NA	NA	8	NA	-	114590	NA	9468	320036
85150	chrX	24681078	0.720519	0.269144	0.451376	0.105776	4.26728	0.0181087	0.0129113	1.9787e-05	0.000788644	0.999553	PCYT1B	NM_001163264 NM_001163265 NM_004845 NP_001156736 NP_001156737 NP_004836 XM_017029977 XM_054328177 XP_016885466 XP_054184152	upstream	upstream	8401	NA	NA	NA	8	NA	-	114590	NA	9468	320036
85151	chrX	24681168	0.720519	0.269144	0.451376	0.105776	4.26728	0.0181087	0.0129113	1.9787e-05	0.000788644	0.999553	PCYT1B	NM_001163264 NM_001163265 NM_004845 NP_001156736 NP_001156737 NP_004836 XM_017029977 XM_054328177 XP_016885466 XP_054184152	upstream	upstream	8491	NA	NA	NA	8	NA	-	114590	NA	9468	320036
85152	chrX	24681209	0.720519	0.269144	0.451376	0.105776	4.26728	0.0181087	0.0129113	1.9787e-05	0.000788644	0.999553	PCYT1B	NM_001163264 NM_001163265 NM_004845 NP_001156736 NP_001156737 NP_004836 XM_017029977 XM_054328177 XP_016885466 XP_054184152	upstream	upstream	8532	NA	NA	NA	8	NA	-	114590	NA	9468	320036
85153	chrX	24681212	0.720519	0.269144	0.451376	0.105776	4.26728	0.0181087	0.0129113	1.9787e-05	0.000788644	0.999553	PCYT1B	NM_001163264 NM_001163265 NM_004845 NP_001156736 NP_001156737 NP_004836 XM_017029977 XM_054328177 XP_016885466 XP_054184152	upstream	upstream	8535	NA	NA	NA	8	NA	-	114590	NA	9468	320036
9835	chr1	228615271	0.767339	0.472009	0.29533	0.0692377	4.26544	0.0190582	0.0129113	1.99506e-05	0.000794278	0.997607	RNA5S3	NR_023365	promoter	promoter	403	NA	NA	NA	1	NA	-	118	NA	100169754	5896
63740	chr17	43282987	0.89264	0.713551	0.179089	0.0420129	4.26271	0.0176348	0.0130284	2.01959e-05	0.000802795	0.970115	LOC124904142	XR_007066015 XR_007088040	close to 3'	close to 3'	1342	NA	NA	NA	1	NA	-	190	NA	124904142	113424
10002	chr1	228621968	0.81718	0.524158	0.293022	0.0687607	4.26148	0.018517	0.0131781	2.03076e-05	0.000806879	0.997501	RNA5S6	NR_023368	promoter	promoter	403	NA	NA	NA	1	NA	-	118	NA	100169757	5899
68588	chr19	36298615	0.455869	0.653992	-0.198122	0.0465865	-4.25278	0.0164969	0.0129113	2.11129e-05	0.000834064	0.982408	LOC100134317	NR_029389	upstream	upstream	5949	NA	NA	NA	3	NA	+	8104	NA	100134317	5634
77371	chr21	8400267	0.348019	0.138739	0.20928	0.0492471	4.24959	0.0184331	0.0129583	2.14159e-05	0.000844542	0.986757	RNA5-8SN3	NR_146153	downstream	downstream	4660	NA	NA	NA	1	NA	+	152	NA	109910381	94550
48029	chr11	17477054	0.553565	0.168509	0.385055	0.0907148	4.24468	0.0181087	0.0129113	2.18905e-05	0.000860227	0.999162	LOC124902641	XR_007062609	inside exon	inside	152	inside exon	0	1	2	inside transcription region	+	15465	NA	124902641	110965
48030	chr11	17477072	0.553565	0.168509	0.385055	0.0907148	4.24468	0.0181087	0.0129113	2.18905e-05	0.000860227	0.999162	LOC124902641	XR_007062609	inside intron	inside	170	inside intron	-17	1	2	inside transcription region	+	15465	NA	124902641	110965
48031	chr11	17477074	0.553565	0.168509	0.385055	0.0907148	4.24468	0.0181087	0.0129113	2.18905e-05	0.000860227	0.999162	LOC124902641	XR_007062609	inside intron	inside	172	inside intron	-19	1	2	inside transcription region	+	15465	NA	124902641	110965
9822	chr1	228615046	0.748994	0.456036	0.292958	0.0690174	4.24471	0.0200818	0.0129113	2.18878e-05	0.000860227	0.997411	RNA5S3	NR_023365	promoter	promoter	178	NA	NA	NA	1	NA	-	118	NA	100169754	5896
87500	chrX	115864785	0.456725	0.705965	-0.24924	0.0587308	-4.24377	0.0215652	0.0129113	2.198e-05	0.000862986	0.994475	DANT1	NR_147172 NR_147173	inside intron	inside	22141	inside intron	-21603	3	4	inside transcription region	+	62820	NA	106029310	83703
66020	chr18	20922263	0.271046	0.547688	-0.276642	0.06519	-4.24363	0.989475	0.0129113	2.19931e-05	0.00086312	0.996632	ROCK1	NM_005406 NP_005397	downstream	downstream	32607	NA	NA	NA	2	NA	-	1580	NA	6093	253332
85148	chrX	24681038	0.689892	0.21044	0.479452	0.113087	4.23967	0.0181087	0.0129113	2.23849e-05	0.000875808	0.999604	PCYT1B	NM_001163264 NM_001163265 NM_004845 NP_001156736 NP_001156737 NP_004836 XM_017029977 XM_054328177 XP_016885466 XP_054184152	upstream	upstream	8361	NA	NA	NA	8	NA	-	114590	NA	9468	320036
9832	chr1	228615233	0.770353	0.474787	0.295566	0.0698874	4.22917	0.0198252	0.0129113	2.34556e-05	0.000912514	0.997431	RNA5S3	NR_023365	promoter	promoter	365	NA	NA	NA	1	NA	-	118	NA	100169754	5896
9849	chr1	228615632	0.755951	0.480021	0.27593	0.0652486	4.2289	0.0185028	0.0129113	2.34832e-05	0.000912608	0.996494	RNA5S3	NR_023365	promoter	promoter	764	NA	NA	NA	1	NA	-	118	NA	100169754	5896
72955	chr21	8210835	0.46198	0.651892	-0.189912	0.0449086	-4.22885	0.028069	0.0124762	2.34886e-05	0.000912608	0.977363	RNA5-8SN2	NR_146147	promoter	promoter	1737	NA	NA	NA	1	NA	+	152	NA	109864281	94453
53965	chr13	17641738	0.358482	0.762987	-0.404505	0.0956955	-4.227	0.0219368	0.0131867	2.36826e-05	0.000918554	0.999269	FAM230C	NR_027278	upstream	upstream	553510	NA	NA	NA	4	NA	+	32839	NA	26080	159034
77369	chr21	8400235	0.344168	0.138434	0.205734	0.0486753	4.22667	0.0184278	0.0129581	2.37174e-05	0.000918765	0.985081	RNA5-8SN3	NR_146153	downstream	downstream	4628	NA	NA	NA	1	NA	+	152	NA	109910381	94550
77370	chr21	8400264	0.344168	0.138434	0.205734	0.0486753	4.22667	0.0184278	0.0129581	2.37174e-05	0.000918765	0.985081	RNA5-8SN3	NR_146153	downstream	downstream	4657	NA	NA	NA	1	NA	+	152	NA	109910381	94550
10702	chr1	237380803	0.902661	0.352703	0.549958	0.130182	4.22454	0.0181751	0.0129113	2.39429e-05	0.000925041	0.999727	MIR4428	NR_039626	upstream	upstream	90316	NA	NA	NA	1	NA	+	72	NA	100616141	19402
87692	chrX	115868726	0.586861	0.820236	-0.233375	0.0552706	-4.22241	0.0175353	0.0129113	2.41704e-05	0.00093222	0.992092	DANT1	NR_147172 NR_147173	inside intron	inside	26082	inside intron	-25544	3	4	inside transcription region	+	62820	NA	106029310	83703
21892	chr4	50404405	0.538422	0.788126	-0.249704	0.0591906	-4.21865	0.018187	0.0129896	2.45769e-05	0.000945048	0.994284	LOC101927209	XR_001741685 XR_001741686 XR_007058112 XR_007058113 XR_007058114 XR_007074614 XR_007074615 XR_007074616 XR_925288	downstream	downstream	1240923	NA	NA	NA	2	NA	+	44374	NA	101927209	28058
23913	chr5	17523406	0.589522	0.38437	0.205152	0.0486703	4.21513	0.0165775	0.0124364	2.49633e-05	0.00095785	0.984633	TAF11L4	NM_001401697 NP_001388626	close to 3'	close to 3'	1605	NA	NA	NA	1	NA	+	596	NA	391746	194632
23036	chr4	190086542	0.909761	0.717423	0.192338	0.0456894	4.20969	0.018932	0.0129113	2.55725e-05	0.000977873	0.97836	DBET	NR_121644	downstream	downstream	21309	NA	NA	NA	1	NA	+	681	NA	100419743	9093
9821	chr1	228615020	0.739878	0.45364	0.286239	0.0680328	4.20736	0.0177255	0.0129113	2.58369e-05	0.000986718	0.996904	RNA5S3	NR_023365	promoter	promoter	152	NA	NA	NA	1	NA	-	118	NA	100169754	5896
9833	chr1	228615235	0.766935	0.473462	0.293473	0.0697857	4.20535	0.0187866	0.0129113	2.60682e-05	0.000993854	0.997218	RNA5S3	NR_023365	promoter	promoter	367	NA	NA	NA	1	NA	-	118	NA	100169754	5896
77377	chr21	8400328	0.336438	0.141177	0.195261	0.0464406	4.20453	0.0181087	0.0129592	2.61623e-05	0.000997021	0.979878	RNA5-8SN3	NR_146153	downstream	downstream	4721	NA	NA	NA	1	NA	+	152	NA	109910381	94550
9984	chr1	228621654	0.79732	0.44913	0.34819	0.0828901	4.20063	0.0179572	0.0126316	2.66177e-05	0.00101308	0.998624	RNA5S6	NR_023368	promoter	promoter	89	NA	NA	NA	1	NA	-	118	NA	100169757	5899
72948	chr21	8210733	0.444414	0.641826	-0.197412	0.0470869	-4.19249	0.0167368	0.0125426	2.75904e-05	0.00104699	0.980716	RNA5-8SN2	NR_146147	promoter	promoter	1839	NA	NA	NA	1	NA	+	152	NA	109864281	94453
87519	chrX	115865100	0.493752	0.701613	-0.207861	0.0495943	-4.19122	0.0175242	0.0129113	2.7746e-05	0.00105244	0.98518	DANT1	NR_147172 NR_147173	inside intron	inside	22456	inside intron	-21918	3	4	inside transcription region	+	62820	NA	106029310	83703
26411	chr6	46255652	0.87559	0.320473	0.555116	0.132482	4.19013	0.0182023	0.0129113	2.78797e-05	0.00105636	0.999704	LOC101926915	NR_125838	upstream	upstream	20672	NA	NA	NA	3	NA	+	64440	NA	101926915	26067
47309	chr10	133681155	0.742356	0.442966	0.29939	0.0714817	4.18834	0.0183173	0.0129113	2.81e-05	0.00106317	0.99736	FRG2B	NM_001080998 NP_001074467	upstream	upstream	54360	NA	NA	NA	4	NA	-	2900	NA	441581	207022
9831	chr1	228615210	0.738911	0.442966	0.295945	0.0706632	4.1881	0.0189315	0.0129113	2.81294e-05	0.00106383	0.997222	RNA5S3	NR_023365	promoter	promoter	342	NA	NA	NA	1	NA	-	118	NA	100169754	5896
40332	chr9	43605902	0.356083	0.832065	-0.475982	0.11366	-4.18778	0.0176042	0.013252	2.81695e-05	0.0010649	0.99953	LOC102724904	NR_160669	downstream	downstream	476934	NA	NA	NA	2	NA	+	2601	NA	102724904	50811
68586	chr19	36298561	0.44977	0.644822	-0.195052	0.0465951	-4.1861	0.0179855	0.0129113	2.8379e-05	0.00107011	0.979322	LOC100134317	NR_029389	upstream	upstream	6003	NA	NA	NA	3	NA	+	8104	NA	100134317	5634
23035	chr4	190086535	0.910437	0.717423	0.193014	0.0461212	4.18493	0.020127	0.0129113	2.85258e-05	0.00107519	0.978138	DBET	NR_121644	downstream	downstream	21302	NA	NA	NA	1	NA	+	681	NA	100419743	9093
77364	chr21	8400194	0.358651	0.139759	0.218892	0.0523369	4.18237	0.0184486	0.0129587	2.88492e-05	0.00108601	0.988447	RNA5-8SN3	NR_146153	downstream	downstream	4587	NA	NA	NA	1	NA	+	152	NA	109910381	94550
77365	chr21	8400204	0.358651	0.139759	0.218892	0.0523369	4.18237	0.0184486	0.0129587	2.88492e-05	0.00108601	0.988447	RNA5-8SN3	NR_146153	downstream	downstream	4597	NA	NA	NA	1	NA	+	152	NA	109910381	94550
63743	chr17	43283009	0.875203	0.701865	0.173338	0.0414887	4.17796	0.0198345	0.0126316	2.94136e-05	0.00110493	0.961442	LOC124904142	XR_007066015 XR_007088040	close to 3'	close to 3'	1320	NA	NA	NA	1	NA	-	190	NA	124904142	113424
68593	chr19	36298667	0.462999	0.65923	-0.196231	0.0470048	-4.17471	0.0169281	0.0129113	2.98372e-05	0.00111896	0.979684	LOC100134317	NR_029389	upstream	upstream	5897	NA	NA	NA	3	NA	+	8104	NA	100134317	5634
77205	chr21	8394664	0.338474	0.650238	-0.311763	0.0746984	-4.17363	0.0172478	0.0125096	2.99789e-05	0.00112381	0.997708	RNA5-8SN3	NR_146153	promoter	promoter	943	NA	NA	NA	1	NA	+	152	NA	109910381	94550
40338	chr9	43607933	0.363738	0.90215	-0.538412	0.129032	-4.17272	0.0168126	0.0130952	3.00989e-05	0.00112736	0.999661	LOC102724904	NR_160669	downstream	downstream	478965	NA	NA	NA	2	NA	+	2601	NA	102724904	50811
72952	chr21	8210758	0.445454	0.639958	-0.194504	0.0466182	-4.17228	0.0163745	0.0125459	3.01572e-05	0.00112907	0.978679	RNA5-8SN2	NR_146147	promoter	promoter	1814	NA	NA	NA	1	NA	+	152	NA	109864281	94453
47340	chr10	133683704	0.504414	0.284231	0.220183	0.0528018	4.16999	0.0200485	0.0126316	3.04614e-05	0.00113856	0.98858	FRG2B	NM_001080998 NP_001074467	upstream	upstream	56909	NA	NA	NA	4	NA	-	2900	NA	441581	207022
15996	chr3	92958023	0.80241	0.592705	0.209705	0.0503121	4.16808	0.0181622	0.0131126	3.07177e-05	0.0011467	0.985389	PROS1	NM_000313 NM_001314077 NP_000304 NP_001301006 XM_054347264 XP_054203239	downstream	downstream	928390	NA	NA	NA	5	NA	-	9410	NA	5627	240843
47317	chr10	133681348	0.733644	0.392141	0.341503	0.0819656	4.16642	0.0183267	0.0129113	3.09423e-05	0.00115246	0.998393	FRG2B	NM_001080998 NP_001074467	upstream	upstream	54553	NA	NA	NA	4	NA	-	2900	NA	441581	207022
21820	chr4	50358316	0.720359	0.479403	0.240956	0.0578746	4.16342	0.989475	0.0139205	3.13517e-05	0.00116502	0.992565	LOC101927209	XR_001741685 XR_001741686 XR_007058112 XR_007058113 XR_007058114 XR_007074614 XR_007074615 XR_007074616 XR_925288	downstream	downstream	1194834	NA	NA	NA	2	NA	+	44374	NA	101927209	28058
63737	chr17	43282973	0.89264	0.713551	0.179089	0.0430934	4.15584	0.0226216	0.0130284	3.24098e-05	0.00119837	0.966769	LOC124904142	XR_007066015 XR_007088040	close to 3'	close to 3'	1356	NA	NA	NA	1	NA	-	190	NA	124904142	113424
87516	chrX	115865057	0.503485	0.705142	-0.201657	0.0485299	-4.15531	0.0200027	0.0129113	3.24843e-05	0.00119924	0.981902	DANT1	NR_147172 NR_147173	inside intron	inside	22413	inside intron	-21875	3	4	inside transcription region	+	62820	NA	106029310	83703
87517	chrX	115865066	0.503485	0.705142	-0.201657	0.0485301	-4.15529	0.0200437	0.0129113	3.2487e-05	0.00119924	0.981902	DANT1	NR_147172 NR_147173	inside intron	inside	22422	inside intron	-21884	3	4	inside transcription region	+	62820	NA	106029310	83703
53970	chr13	17642089	0.373345	0.756158	-0.382813	0.0922331	-4.1505	0.0175353	0.0135786	3.31751e-05	0.00122225	0.998916	FAM230C	NR_027278	upstream	upstream	553159	NA	NA	NA	4	NA	+	32839	NA	26080	159034
77322	chr21	8399375	0.506585	0.256104	0.250481	0.0603728	4.14891	0.0175353	0.0129113	3.34068e-05	0.00122965	0.993658	RNA5-8SN3	NR_146153	downstream	downstream	3768	NA	NA	NA	1	NA	+	152	NA	109910381	94550
77323	chr21	8399388	0.506585	0.256104	0.250481	0.0603824	4.14824	0.0186988	0.0129113	3.35041e-05	0.00123273	0.993651	RNA5-8SN3	NR_146153	downstream	downstream	3781	NA	NA	NA	1	NA	+	152	NA	109910381	94550
63735	chr17	43282935	0.915333	0.748574	0.166759	0.0402066	4.14756	0.0189494	0.0130092	3.36036e-05	0.00123588	0.951584	LOC124904142	XR_007066015 XR_007088040	close to 3'	close to 3'	1394	NA	NA	NA	1	NA	-	190	NA	124904142	113424
49149	chr11	113182760	0.665501	0.168509	0.496992	0.120007	4.14136	0.0181087	0.0129113	3.45246e-05	0.00126663	0.999531	NCAM1	NM_000615 NM_001076682 NM_001242607 NM_001242608 NM_001386289 NM_001386290 NM_001386291 NM_001386292 NM_001400603 NM_001400604 NM_001400605 NM_001400606 NM_001400607 NM_001400608 NM_001400609 NM_001400610 NM_001400611 NM_001400612 NM_001400613 NM_001400614 NM_001400615 NM_001400616 NM_001400617 NM_001400618 NM_001400619 NM_001400620 NM_001400621 NM_001400622 NM_001400623 NM_001400624 NM_181351 NP…	upstream	upstream	48620	NA	NA	NA	3	NA	+	1368	NA	4684	209530
77353	chr21	8400017	0.375612	0.152065	0.223548	0.0540014	4.13966	0.0181087	0.0129636	3.47819e-05	0.00127502	0.988927	RNA5-8SN3	NR_146153	downstream	downstream	4410	NA	NA	NA	1	NA	+	152	NA	109910381	94550
77328	chr21	8399473	0.508276	0.218719	0.289557	0.0699732	4.13812	0.0175353	0.0129113	3.50167e-05	0.00128258	0.996626	RNA5-8SN3	NR_146153	downstream	downstream	3866	NA	NA	NA	1	NA	+	152	NA	109910381	94550
77380	chr21	8400365	0.326512	0.140373	0.186139	0.0450202	4.13455	0.0181087	0.0129589	3.55646e-05	0.00130052	0.972147	RNA5-8SN3	NR_146153	downstream	downstream	4758	NA	NA	NA	1	NA	+	152	NA	109910381	94550
47355	chr10	133683932	0.543551	0.347374	0.196176	0.0474504	4.13434	0.0174836	0.0129113	3.55973e-05	0.00130118	0.978663	FRG2B	NM_001080998 NP_001074467	upstream	upstream	57137	NA	NA	NA	4	NA	-	2900	NA	441581	207022
47362	chr10	133683997	0.557816	0.350452	0.207364	0.0502085	4.13005	0.030423	0.0134625	3.6268e-05	0.00132408	0.983756	FRG2B	NM_001080998 NP_001074467	upstream	upstream	57202	NA	NA	NA	4	NA	-	2900	NA	441581	207022
9982	chr1	228621632	0.780578	0.475709	0.304869	0.0738221	4.12977	0.0182808	0.0129113	3.63123e-05	0.00132515	0.997241	RNA5S6	NR_023368	promoter	promoter	67	NA	NA	NA	1	NA	-	118	NA	100169757	5899
77360	chr21	8400145	0.359892	0.14745	0.212442	0.0514855	4.12624	0.0184514	0.0129113	3.68736e-05	0.00134181	0.985517	RNA5-8SN3	NR_146153	downstream	downstream	4538	NA	NA	NA	1	NA	+	152	NA	109910381	94550
72945	chr21	8210715	0.453846	0.64114	-0.187294	0.0454145	-4.1241	0.0187735	0.0125437	3.72181e-05	0.00135325	0.972707	RNA5-8SN2	NR_146147	promoter	promoter	1857	NA	NA	NA	1	NA	+	152	NA	109864281	94453
62748	chr17	22381164	0.632445	0.21044	0.422005	0.102349	4.1232	0.0181087	0.0129113	3.73639e-05	0.00135634	0.999173	LOC107987246	XR_001752818	upstream	upstream	2892	NA	NA	NA	2	NA	+	1189	NA	107987246	92387
87797	chrX	132034392	0.72385	0.302688	0.421161	0.102171	4.12211	0.0181087	0.0129113	3.75422e-05	0.00136006	0.999165	STK26	NM_001042452 NM_001042453 NM_016542 NP_001035917 NP_001035918 NP_057626 XM_047442155 XM_047442156 XM_054327183 XM_054327184 XP_047298111 XP_047298112 XP_054183158 XP_054183159	inside intron	inside	10784	inside intron	-10732	1	10	inside transcription region	+	50662	NA	51765	221288
87798	chrX	132034399	0.72385	0.302688	0.421161	0.102171	4.12211	0.0181087	0.0129113	3.75422e-05	0.00136006	0.999165	STK26	NM_001042452 NM_001042453 NM_016542 NP_001035917 NP_001035918 NP_057626 XM_047442155 XM_047442156 XM_054327183 XM_054327184 XP_047298111 XP_047298112 XP_054183158 XP_054183159	inside intron	inside	10791	inside intron	-10739	1	10	inside transcription region	+	50662	NA	51765	221288
87801	chrX	132034529	0.72385	0.302688	0.421161	0.102171	4.12211	0.0181087	0.0129113	3.75422e-05	0.00136006	0.999165	STK26	NM_001042452 NM_001042453 NM_016542 NP_001035917 NP_001035918 NP_057626 XM_047442155 XM_047442156 XM_054327183 XM_054327184 XP_047298111 XP_047298112 XP_054183158 XP_054183159	inside intron	inside	10921	inside intron	-10869	1	10	inside transcription region	+	50662	NA	51765	221288
87803	chrX	132034583	0.72385	0.302688	0.421161	0.102171	4.12211	0.0181087	0.0129113	3.75422e-05	0.00136006	0.999165	STK26	NM_001042452 NM_001042453 NM_016542 NP_001035917 NP_001035918 NP_057626 XM_047442155 XM_047442156 XM_054327183 XM_054327184 XP_047298111 XP_047298112 XP_054183158 XP_054183159	inside intron	inside	10975	inside intron	-10923	1	10	inside transcription region	+	50662	NA	51765	221288
63174	chr17	26571516	0.682953	0.189407	0.493547	0.119745	4.12163	0.0173334	0.0129794	3.762e-05	0.00136189	0.999493	LOC124903955	XR_007065673 XR_007065674	downstream	downstream	428433	NA	NA	NA	2	NA	-	2225	NA	124903955	113069
63172	chr17	26571507	0.682953	0.189407	0.493547	0.119779	4.12049	0.0198804	0.0129794	3.78073e-05	0.001368	0.999492	LOC124903955	XR_007065673 XR_007065674	downstream	downstream	428442	NA	NA	NA	2	NA	-	2225	NA	124903955	113069
10703	chr1	237380805	0.902661	0.352703	0.549958	0.133495	4.11968	0.0181751	0.0129113	3.79397e-05	0.00137113	0.999626	MIR4428	NR_039626	upstream	upstream	90314	NA	NA	NA	1	NA	+	72	NA	100616141	19402
66022	chr18	20922292	0.248748	0.523963	-0.275216	0.0668363	-4.11776	0.017473	0.0129113	3.82577e-05	0.00138039	0.995624	ROCK1	NM_005406 NP_005397	downstream	downstream	32578	NA	NA	NA	2	NA	-	1580	NA	6093	253332
47308	chr10	133681149	0.736081	0.445618	0.290463	0.070578	4.11548	0.0187596	0.0129113	3.86368e-05	0.00139295	0.996519	FRG2B	NM_001080998 NP_001074467	upstream	upstream	54354	NA	NA	NA	4	NA	-	2900	NA	441581	207022
9842	chr1	228615479	0.762207	0.448049	0.314158	0.0763481	4.11481	0.0206559	0.0129113	3.87504e-05	0.00139648	0.997484	RNA5S3	NR_023365	promoter	promoter	611	NA	NA	NA	1	NA	-	118	NA	100169754	5896
41236	chr9	63816826	0.356994	0.753838	-0.396845	0.0964997	-4.1124	0.0174637	0.0130062	3.91575e-05	0.00140921	0.998952	LINC00537	NR_146625 NR_146626	promoter	promoter	268	NA	NA	NA	2	NA	+	814	NA	203274	138651
41235	chr9	63816763	0.356994	0.753838	-0.396845	0.0965009	-4.11234	0.0176217	0.0130062	3.91665e-05	0.00140921	0.998951	LINC00537	NR_146625 NR_146626	promoter	promoter	331	NA	NA	NA	2	NA	+	814	NA	203274	138651
68591	chr19	36298655	0.461555	0.658314	-0.196759	0.047854	-4.11165	0.0194982	0.0129113	3.9284e-05	0.0014123	0.97841	LOC100134317	NR_029389	upstream	upstream	5909	NA	NA	NA	3	NA	+	8104	NA	100134317	5634
62750	chr17	22381225	0.632307	0.205781	0.426526	0.103753	4.11097	0.0181087	0.0129113	3.94006e-05	0.00141535	0.999176	LOC107987246	XR_001752818	upstream	upstream	2831	NA	NA	NA	2	NA	+	1189	NA	107987246	92387
14423	chr2	230932187	0.87032	0.392141	0.478179	0.116333	4.11043	0.0182042	0.0129113	3.94928e-05	0.0014181	0.999425	GPR55	NM_005683 NP_005674 XM_005246952 XM_011512175 XM_011512176 XM_054344567 XM_054344568 XM_054344569 XP_005247009 XP_011510477 XP_011510478 XP_054200542 XP_054200543 XP_054200544	upstream	upstream	6945	NA	NA	NA	2	NA	-	17914	NA	9290	317718
87534	chrX	115865355	0.530089	0.735886	-0.205797	0.0501236	-4.10578	0.0174672	0.0129113	4.02946e-05	0.00144341	0.982602	DANT1	NR_147172 NR_147173	inside intron	inside	22711	inside intron	-22173	3	4	inside transcription region	+	62820	NA	106029310	83703
22941	chr4	190085289	0.885918	0.706273	0.179644	0.043756	4.10559	0.0188998	0.012967	4.03284e-05	0.00144405	0.965635	DBET	NR_121644	downstream	downstream	20056	NA	NA	NA	1	NA	+	681	NA	100419743	9093
2197	chr1	122536861	0.588777	0.363335	0.225442	0.0549451	4.10304	0.346989	0.0129113	4.07755e-05	0.00145868	0.988786	EMBP1	NR_003955	downstream	downstream	999057	NA	NA	NA	6	NA	+	27104	NA	647121	262938
47246	chr10	133671021	0.690574	0.488359	0.202215	0.0492849	4.10298	0.0172006	0.0129113	4.0786e-05	0.00145868	0.980959	FRG2B	NM_001080998 NP_001074467	upstream	upstream	44226	NA	NA	NA	4	NA	-	2900	NA	441581	207022
87564	chrX	115865741	0.657348	0.839404	-0.182057	0.0443792	-4.1023	0.0175069	0.0129113	4.09071e-05	0.00146243	0.96777	DANT1	NR_147172 NR_147173	inside intron	inside	23097	inside intron	-22559	3	4	inside transcription region	+	62820	NA	106029310	83703
39008	chr8	85809624	0.431668	0.887933	-0.456265	0.11144	-4.09425	0.0163868	0.0130202	4.23541e-05	0.00150709	0.999306	LOC124901971	XR_007060987 XR_007079192	upstream	upstream	16634	NA	NA	NA	4	NA	+	82362	NA	124901971	109602
21797	chr4	50357316	0.674871	0.441417	0.233454	0.0570315	4.09342	0.0182216	0.0127009	4.25052e-05	0.00151171	0.990358	LOC101927209	XR_001741685 XR_001741686 XR_007058112 XR_007058113 XR_007058114 XR_007074614 XR_007074615 XR_007074616 XR_925288	downstream	downstream	1193834	NA	NA	NA	2	NA	+	44374	NA	101927209	28058
77308	chr21	8399170	0.523454	0.290236	0.233218	0.0570001	4.09153	0.0186598	0.0127418	4.28529e-05	0.00152226	0.990284	RNA5-8SN3	NR_146153	downstream	downstream	3563	NA	NA	NA	1	NA	+	152	NA	109910381	94550
77309	chr21	8399174	0.523454	0.290236	0.233218	0.0570001	4.09153	0.0186598	0.0127418	4.28529e-05	0.00152226	0.990284	RNA5-8SN3	NR_146153	downstream	downstream	3567	NA	NA	NA	1	NA	+	152	NA	109910381	94550
77319	chr21	8399303	0.522988	0.263543	0.259445	0.0634634	4.0881	0.0186606	0.0127282	4.34919e-05	0.00154008	0.994004	RNA5-8SN3	NR_146153	downstream	downstream	3696	NA	NA	NA	1	NA	+	152	NA	109910381	94550
47258	chr10	133671188	0.649436	0.463881	0.185556	0.0454184	4.08547	0.0181087	0.0132531	4.39878e-05	0.0015564	0.970199	FRG2B	NM_001080998 NP_001074467	upstream	upstream	44393	NA	NA	NA	4	NA	-	2900	NA	441581	207022
10024	chr1	228622412	0.81535	0.607754	0.207596	0.0508183	4.08506	0.0186691	0.0129113	4.40658e-05	0.00155855	0.982881	RNA5S6	NR_023368	promoter	promoter	847	NA	NA	NA	1	NA	-	118	NA	100169757	5899
68596	chr19	36298694	0.470218	0.658314	-0.188096	0.0460463	-4.08493	0.0196426	0.0129113	4.409e-05	0.00155879	0.972139	LOC100134317	NR_029389	upstream	upstream	5870	NA	NA	NA	3	NA	+	8104	NA	100134317	5634
21816	chr4	50358270	0.720359	0.479403	0.240956	0.0591392	4.07439	0.63174	0.0137473	4.61343e-05	0.00162593	0.991425	LOC101927209	XR_001741685 XR_001741686 XR_007058112 XR_007058113 XR_007058114 XR_007074614 XR_007074615 XR_007074616 XR_925288	downstream	downstream	1194788	NA	NA	NA	2	NA	+	44374	NA	101927209	28058
87502	chrX	115864843	0.484627	0.727546	-0.24292	0.0596228	-4.07427	0.0170403	0.0129113	4.61587e-05	0.00162615	0.991736	DANT1	NR_147172 NR_147173	inside intron	inside	22199	inside intron	-21661	3	4	inside transcription region	+	62820	NA	106029310	83703
53096	chr13	17206688	0.815724	0.27062	0.545105	0.133924	4.07026	0.0182489	0.0126316	4.69606e-05	0.0016518	0.999556	FAM230C	NR_027278	upstream	upstream	988560	NA	NA	NA	4	NA	+	32839	NA	26080	159034
2199	chr1	122536946	0.591027	0.293571	0.297457	0.0730938	4.06952	0.0167072	0.0132753	4.71092e-05	0.00165637	0.996548	EMBP1	NR_003955	downstream	downstream	999142	NA	NA	NA	6	NA	+	27104	NA	647121	262938
53974	chr13	17642272	0.413993	0.693603	-0.27961	0.0687155	-4.06909	0.0185416	0.0129113	4.71971e-05	0.00165816	0.995523	FAM230C	NR_027278	upstream	upstream	552976	NA	NA	NA	4	NA	+	32839	NA	26080	159034
2158	chr1	122528447	0.696521	0.369442	0.32708	0.0804675	4.06475	0.0175353	0.0126316	4.8085e-05	0.00168396	0.997614	EMBP1	NR_003955	downstream	downstream	990643	NA	NA	NA	6	NA	+	27104	NA	647121	262938
72947	chr21	8210728	0.445826	0.635801	-0.189975	0.0467902	-4.06014	0.0153807	0.0125536	4.90431e-05	0.00171226	0.972756	RNA5-8SN2	NR_146147	promoter	promoter	1844	NA	NA	NA	1	NA	+	152	NA	109864281	94453
39733	chr8	142427683	0.120811	0.671681	-0.55087	0.135693	-4.05968	0.0181993	0.0129113	4.9141e-05	0.00171234	0.999555	ADGRB1	NM_001391985 NM_001391986 NM_001391987 NM_001391988 NM_001702 NP_001378914 NP_001378915 NP_001378916 NP_001378917 NP_001693 XM_011517202 XM_017013691 XM_017013692 XM_017013693 XM_017013694 XM_017013695 XM_017013696 XM_017013697 XM_047422056 XM_047422057 XM_047422058 XM_047422059 XM_047422060 XM_047422061 XM_054360925 XM_054360926 XM_054360927 XM_054360928 XM_054360929 XM_054360930 XM_054360931 XM…	upstream	upstream	21747	NA	NA	NA	31	NA	+	95579	NA	575	246375
39734	chr8	142427715	0.120811	0.671681	-0.55087	0.135693	-4.05968	0.0181993	0.0129113	4.9141e-05	0.00171234	0.999555	ADGRB1	NM_001391985 NM_001391986 NM_001391987 NM_001391988 NM_001702 NP_001378914 NP_001378915 NP_001378916 NP_001378917 NP_001693 XM_011517202 XM_017013691 XM_017013692 XM_017013693 XM_017013694 XM_017013695 XM_017013696 XM_017013697 XM_047422056 XM_047422057 XM_047422058 XM_047422059 XM_047422060 XM_047422061 XM_054360925 XM_054360926 XM_054360927 XM_054360928 XM_054360929 XM_054360930 XM_054360931 XM…	upstream	upstream	21715	NA	NA	NA	31	NA	+	95579	NA	575	246375
39735	chr8	142427717	0.120811	0.671681	-0.55087	0.135693	-4.05968	0.0181993	0.0129113	4.9141e-05	0.00171234	0.999555	ADGRB1	NM_001391985 NM_001391986 NM_001391987 NM_001391988 NM_001702 NP_001378914 NP_001378915 NP_001378916 NP_001378917 NP_001693 XM_011517202 XM_017013691 XM_017013692 XM_017013693 XM_017013694 XM_017013695 XM_017013696 XM_017013697 XM_047422056 XM_047422057 XM_047422058 XM_047422059 XM_047422060 XM_047422061 XM_054360925 XM_054360926 XM_054360927 XM_054360928 XM_054360929 XM_054360930 XM_054360931 XM…	upstream	upstream	21713	NA	NA	NA	31	NA	+	95579	NA	575	246375
39736	chr8	142427719	0.120811	0.671681	-0.55087	0.135693	-4.05968	0.0181993	0.0129113	4.9141e-05	0.00171234	0.999555	ADGRB1	NM_001391985 NM_001391986 NM_001391987 NM_001391988 NM_001702 NP_001378914 NP_001378915 NP_001378916 NP_001378917 NP_001693 XM_011517202 XM_017013691 XM_017013692 XM_017013693 XM_017013694 XM_017013695 XM_017013696 XM_017013697 XM_047422056 XM_047422057 XM_047422058 XM_047422059 XM_047422060 XM_047422061 XM_054360925 XM_054360926 XM_054360927 XM_054360928 XM_054360929 XM_054360930 XM_054360931 XM…	upstream	upstream	21711	NA	NA	NA	31	NA	+	95579	NA	575	246375
53966	chr13	17641766	0.358482	0.762987	-0.404505	0.0996931	-4.0575	0.017844	0.0134646	4.96003e-05	0.001727	0.998873	FAM230C	NR_027278	upstream	upstream	553482	NA	NA	NA	4	NA	+	32839	NA	26080	159034
22937	chr4	190085210	0.887229	0.717302	0.169927	0.0419329	4.05236	0.018823	0.0132563	5.07038e-05	0.00176336	0.952302	DBET	NR_121644	downstream	downstream	19977	NA	NA	NA	1	NA	+	681	NA	100419743	9093
77306	chr21	8399142	0.517234	0.299011	0.218223	0.0538537	4.05215	0.0181087	0.0127466	5.07493e-05	0.00176358	0.985928	RNA5-8SN3	NR_146153	downstream	downstream	3535	NA	NA	NA	1	NA	+	152	NA	109910381	94550
23037	chr4	190086546	0.911901	0.724094	0.187807	0.0463755	4.04971	0.0160651	0.0129113	5.12821e-05	0.00177933	0.970847	DBET	NR_121644	downstream	downstream	21313	NA	NA	NA	1	NA	+	681	NA	100419743	9093
34783	chr7	123397838	0.081148	0.878966	-0.797818	0.197129	-4.04719	0.0183303	0.0129514	5.18356e-05	0.00179784	0.999802	IQUB	NM_001282855 NM_001321293 NM_178827 NP_001269784 NP_001308222 NP_849149 NR_104244 NR_104245 XM_005250161 XM_005250162 XM_011515833 XM_011515834 XM_017011771 XM_017011772 XM_047419924 XM_054357346 XM_054357347 XM_054357348 XM_054357349 XM_054357350 XM_054357351 XP_005250218 XP_005250219 XP_011514135 XP_011514136 XP_016867260 XP_016867261 XP_047275880 XP_054213321 XP_054213322 XP_054213323 XP_05421…	downstream	downstream	135110	NA	NA	NA	14	NA	-	80493	NA	154865	129019
41237	chr9	63816869	0.356994	0.753838	-0.396845	0.0980663	-4.0467	0.0192952	0.0130062	5.19445e-05	0.00180022	0.998765	LINC00537	NR_146625 NR_146626	promoter	promoter	225	NA	NA	NA	2	NA	+	814	NA	203274	138651
77327	chr21	8399430	0.491765	0.231818	0.259947	0.0642481	4.04599	0.0187357	0.0129113	5.21018e-05	0.00180427	0.993604	RNA5-8SN3	NR_146153	downstream	downstream	3823	NA	NA	NA	1	NA	+	152	NA	109910381	94550
87506	chrX	115864894	0.493606	0.709573	-0.215967	0.0533922	-4.04492	0.0175353	0.0129113	5.23411e-05	0.00181116	0.985072	DANT1	NR_147172 NR_147173	inside intron	inside	22250	inside intron	-21712	3	4	inside transcription region	+	62820	NA	106029310	83703
77383	chr21	8400398	0.332559	0.139759	0.1928	0.047677	4.04389	0.0184113	0.0129113	5.25719e-05	0.00181844	0.974199	RNA5-8SN3	NR_146153	downstream	downstream	4791	NA	NA	NA	1	NA	+	152	NA	109910381	94550
68594	chr19	36298680	0.465497	0.663426	-0.197929	0.0489544	-4.04313	0.0174184	0.0129113	5.27423e-05	0.00182222	0.977272	LOC100134317	NR_029389	upstream	upstream	5884	NA	NA	NA	3	NA	+	8104	NA	100134317	5634
47237	chr10	133670952	0.697145	0.51571	0.181435	0.0449075	4.04019	0.0177696	0.0129113	5.34078e-05	0.00184308	0.965114	FRG2B	NM_001080998 NP_001074467	upstream	upstream	44157	NA	NA	NA	4	NA	-	2900	NA	441581	207022
47262	chr10	133671236	0.658412	0.476267	0.182145	0.0451014	4.03856	0.0181087	0.0131795	5.37811e-05	0.00185382	0.965722	FRG2B	NM_001080998 NP_001074467	upstream	upstream	44441	NA	NA	NA	4	NA	-	2900	NA	441581	207022
25364	chr5	144595269	0.213073	0.64772	-0.434647	0.10763	-4.03836	0.0181087	0.0129113	5.3827e-05	0.00185469	0.999063	KCTD16	NM_001370486 NM_001370487 NM_020768 NP_001357415 NP_001357416 NP_065819 XM_005268493 XM_011537673 XM_047417449 XM_047417450 XM_047444575 XM_047444576 XM_047444577 XM_047444578 XM_047444579 XM_047444580 XM_047444581 XP_005268550 XP_011535975 XP_047273405 XP_047273406 XP_047300531 XP_047300532 XP_047300533 XP_047300534 XP_047300535 XP_047300536 XP_047300537	downstream	downstream	389992	NA	NA	NA	3	NA	+	280409	NA	57528	246563
47320	chr10	133681394	0.736017	0.384154	0.351863	0.0871795	4.03608	0.01876	0.0129113	5.43527e-05	0.00186921	0.998068	FRG2B	NM_001080998 NP_001074467	upstream	upstream	54599	NA	NA	NA	4	NA	-	2900	NA	441581	207022
77352	chr21	8400015	0.375482	0.152928	0.222554	0.055141	4.03609	0.0181087	0.0129639	5.43494e-05	0.00186921	0.986877	RNA5-8SN3	NR_146153	downstream	downstream	4408	NA	NA	NA	1	NA	+	152	NA	109910381	94550
23038	chr4	190086549	0.911901	0.724094	0.187807	0.046612	4.02915	0.0180744	0.0129113	5.59781e-05	0.00191627	0.970203	DBET	NR_121644	downstream	downstream	21316	NA	NA	NA	1	NA	+	681	NA	100419743	9093
22925	chr4	190084984	0.891628	0.720709	0.170918	0.042434	4.02785	0.0196967	0.0130231	5.62885e-05	0.00192616	0.952664	DBET	NR_121644	downstream	downstream	19751	NA	NA	NA	1	NA	+	681	NA	100419743	9093
2153	chr1	122527867	0.753459	0.416632	0.336827	0.0836469	4.02678	0.0195167	0.0126316	5.65467e-05	0.00193278	0.997682	EMBP1	NR_003955	downstream	downstream	990063	NA	NA	NA	6	NA	+	27104	NA	647121	262938
21821	chr4	50358317	0.720359	0.479403	0.240956	0.059909	4.02203	0.0557883	0.0132337	5.76975e-05	0.00196911	0.990685	LOC101927209	XR_001741685 XR_001741686 XR_007058112 XR_007058113 XR_007058114 XR_007074614 XR_007074615 XR_007074616 XR_925288	downstream	downstream	1194835	NA	NA	NA	2	NA	+	44374	NA	101927209	28058
65768	chr18	17662410	0.538098	0.84342	-0.305322	0.0759267	-4.02128	0.0157745	0.0129113	5.78838e-05	0.00197321	0.996577	LOC644669	NR_027417	upstream	upstream	2331897	NA	NA	NA	2	NA	-	4718	NA	644669	260746
23039	chr4	190086551	0.911901	0.724094	0.187807	0.0467249	4.01942	0.0207942	0.0129113	5.83419e-05	0.00198429	0.969894	DBET	NR_121644	downstream	downstream	21318	NA	NA	NA	1	NA	+	681	NA	100419743	9093
87616	chrX	115867040	0.570186	0.839404	-0.269218	0.0670032	-4.01799	0.0179513	0.0129113	5.86977e-05	0.00199563	0.994224	DANT1	NR_147172 NR_147173	inside intron	inside	24396	inside intron	-23858	3	4	inside transcription region	+	62820	NA	106029310	83703
14422	chr2	230932176	0.87032	0.392141	0.478179	0.11917	4.01257	0.0171071	0.0129113	6.00619e-05	0.00203426	0.999247	GPR55	NM_005683 NP_005674 XM_005246952 XM_011512175 XM_011512176 XM_054344567 XM_054344568 XM_054344569 XP_005247009 XP_011510477 XP_011510478 XP_054200542 XP_054200543 XP_054200544	upstream	upstream	6934	NA	NA	NA	2	NA	-	17914	NA	9290	317718
14419	chr2	230932084	0.87032	0.392141	0.478179	0.119178	4.0123	0.0183841	0.0129113	6.01292e-05	0.00203426	0.999247	GPR55	NM_005683 NP_005674 XM_005246952 XM_011512175 XM_011512176 XM_054344567 XM_054344568 XM_054344569 XP_005247009 XP_011510477 XP_011510478 XP_054200542 XP_054200543 XP_054200544	upstream	upstream	6842	NA	NA	NA	2	NA	-	17914	NA	9290	317718
14420	chr2	230932118	0.87032	0.392141	0.478179	0.119178	4.0123	0.0183841	0.0129113	6.01292e-05	0.00203426	0.999247	GPR55	NM_005683 NP_005674 XM_005246952 XM_011512175 XM_011512176 XM_054344567 XM_054344568 XM_054344569 XP_005247009 XP_011510477 XP_011510478 XP_054200542 XP_054200543 XP_054200544	upstream	upstream	6876	NA	NA	NA	2	NA	-	17914	NA	9290	317718
14421	chr2	230932120	0.87032	0.392141	0.478179	0.119178	4.0123	0.0183841	0.0129113	6.01292e-05	0.00203426	0.999247	GPR55	NM_005683 NP_005674 XM_005246952 XM_011512175 XM_011512176 XM_054344567 XM_054344568 XM_054344569 XP_005247009 XP_011510477 XP_011510478 XP_054200542 XP_054200543 XP_054200544	upstream	upstream	6878	NA	NA	NA	2	NA	-	17914	NA	9290	317718
14424	chr2	230932204	0.87032	0.392141	0.478179	0.119178	4.0123	0.0183841	0.0129113	6.01292e-05	0.00203426	0.999247	GPR55	NM_005683 NP_005674 XM_005246952 XM_011512175 XM_011512176 XM_054344567 XM_054344568 XM_054344569 XP_005247009 XP_011510477 XP_011510478 XP_054200542 XP_054200543 XP_054200544	upstream	upstream	6962	NA	NA	NA	2	NA	-	17914	NA	9290	317718
47255	chr10	133671122	0.676474	0.469838	0.206637	0.0515055	4.01193	0.0193115	0.0126316	6.02237e-05	0.00203669	0.980792	FRG2B	NM_001080998 NP_001074467	upstream	upstream	44327	NA	NA	NA	4	NA	-	2900	NA	441581	207022
47360	chr10	133683967	0.564681	0.354543	0.210138	0.0523796	4.01182	0.0320142	0.0126316	6.02516e-05	0.00203686	0.982253	FRG2B	NM_001080998 NP_001074467	upstream	upstream	57172	NA	NA	NA	4	NA	-	2900	NA	441581	207022
77321	chr21	8399368	0.506644	0.26071	0.245934	0.0613176	4.01083	0.0186985	0.0129113	6.05059e-05	0.00204116	0.991343	RNA5-8SN3	NR_146153	downstream	downstream	3761	NA	NA	NA	1	NA	+	152	NA	109910381	94550
47338	chr10	133683687	0.504332	0.297105	0.207227	0.0516894	4.00907	0.0154469	0.0129113	6.09575e-05	0.0020522	0.980981	FRG2B	NM_001080998 NP_001074467	upstream	upstream	56892	NA	NA	NA	4	NA	-	2900	NA	441581	207022
47236	chr10	133670943	0.699207	0.502366	0.196842	0.0491103	4.00815	0.0188881	0.0126316	6.1195e-05	0.00205864	0.975691	FRG2B	NM_001080998 NP_001074467	upstream	upstream	44148	NA	NA	NA	4	NA	-	2900	NA	441581	207022
47263	chr10	133671256	0.635326	0.458058	0.177268	0.0442612	4.00505	0.0184537	0.0129113	6.20046e-05	0.00208197	0.959571	FRG2B	NM_001080998 NP_001074467	upstream	upstream	44461	NA	NA	NA	4	NA	-	2900	NA	441581	207022
53963	chr13	17641581	0.402152	0.772193	-0.370041	0.0924009	-4.00473	0.0179066	0.0135303	6.20872e-05	0.00208396	0.998264	FAM230C	NR_027278	upstream	upstream	553667	NA	NA	NA	4	NA	+	32839	NA	26080	159034
42069	chr9	129752949	0.372308	0.761993	-0.389686	0.0973382	-4.00342	0.0181087	0.0129113	6.24341e-05	0.00209403	0.99854	PTGES	NM_004878 NM_198797 NP_004869	inside exon	inside	70	inside exon	0	1	4	inside transcription region	-	14688	NA	9536	320862
72942	chr21	8210669	0.46931	0.653561	-0.18425	0.0460291	-4.00291	0.0171329	0.0125214	6.25682e-05	0.00209775	0.966403	RNA45SN2	NR_146144	close to 3'	close to 3'	1825	NA	NA	NA	1	NA	+	60	NA	109864279	94452
53097	chr13	17206692	0.815724	0.27062	0.545105	0.136261	4.00045	0.0182489	0.0124671	6.32225e-05	0.00211651	0.999457	FAM230C	NR_027278	upstream	upstream	988556	NA	NA	NA	4	NA	+	32839	NA	26080	159034
9983	chr1	228621638	0.780578	0.475709	0.304869	0.0762079	4.00049	0.0166788	0.0129113	6.32128e-05	0.00211651	0.996409	RNA5S6	NR_023368	promoter	promoter	73	NA	NA	NA	1	NA	-	118	NA	100169757	5899
9985	chr1	228621661	0.79732	0.44913	0.34819	0.0871572	3.99497	0.0163407	0.0126316	6.47029e-05	0.00215961	0.997798	RNA5S6	NR_023368	promoter	promoter	96	NA	NA	NA	1	NA	-	118	NA	100169757	5899
87532	chrX	115865307	0.517724	0.710708	-0.192984	0.0483208	-3.99381	0.0193923	0.0129113	6.50191e-05	0.00216774	0.972842	DANT1	NR_147172 NR_147173	inside intron	inside	22663	inside intron	-22125	3	4	inside transcription region	+	62820	NA	106029310	83703
47316	chr10	133681290	0.745043	0.44476	0.300283	0.0752398	3.99101	0.0181087	0.0129113	6.57928e-05	0.00218458	0.996115	FRG2B	NM_001080998 NP_001074467	upstream	upstream	54495	NA	NA	NA	4	NA	-	2900	NA	441581	207022
26412	chr6	46255662	0.87559	0.320473	0.555116	0.139207	3.9877	0.0181087	0.0129113	6.67181e-05	0.00221121	0.999462	LOC101926915	NR_125838	upstream	upstream	20662	NA	NA	NA	3	NA	+	64440	NA	101926915	26067
41233	chr9	63816683	0.356994	0.753838	-0.396845	0.0995816	-3.98512	0.017293	0.0130062	6.74451e-05	0.00223365	0.998563	LINC00537	NR_146625 NR_146626	promoter	promoter	411	NA	NA	NA	2	NA	+	814	NA	203274	138651
68599	chr19	36298712	0.478666	0.656548	-0.177881	0.044668	-3.9823	0.0180958	0.0129113	6.82507e-05	0.00225699	0.959382	LOC100134317	NR_029389	upstream	upstream	5852	NA	NA	NA	3	NA	+	8104	NA	100134317	5634
43310	chr10	40598135	0.624387	0.413949	0.210438	0.0528568	3.98129	0.0315117	0.0125532	6.85413e-05	0.00226576	0.981664	LOC105378267	XR_001747432 XR_007081401 XR_951777	downstream	downstream	1643775	NA	NA	NA	5	NA	-	49359	NA	105378267	78809
68589	chr19	36298618	0.455869	0.653992	-0.198122	0.0497732	-3.9805	0.0171848	0.0129113	6.87695e-05	0.00227163	0.97566	LOC100134317	NR_029389	upstream	upstream	5946	NA	NA	NA	3	NA	+	8104	NA	100134317	5634
72943	chr21	8210694	0.453846	0.64114	-0.187294	0.0470641	-3.97955	0.0180639	0.0125437	6.90461e-05	0.00227843	0.968187	RNA45SN2	NR_146144	close to 3'	close to 3'	1850	NA	NA	NA	1	NA	+	60	NA	109864279	94452
77342	chr21	8399850	0.398741	0.144833	0.253908	0.0639108	3.97285	0.0181087	0.0129607	7.1019e-05	0.00233216	0.991984	RNA5-8SN3	NR_146153	downstream	downstream	4243	NA	NA	NA	1	NA	+	152	NA	109910381	94550
77343	chr21	8399853	0.398741	0.144833	0.253908	0.0639108	3.97285	0.0181087	0.0129607	7.1019e-05	0.00233216	0.991984	RNA5-8SN3	NR_146153	downstream	downstream	4246	NA	NA	NA	1	NA	+	152	NA	109910381	94550
77344	chr21	8399855	0.398741	0.144833	0.253908	0.0639108	3.97285	0.0181087	0.0129607	7.1019e-05	0.00233216	0.991984	RNA5-8SN3	NR_146153	downstream	downstream	4248	NA	NA	NA	1	NA	+	152	NA	109910381	94550
47256	chr10	133671152	0.662238	0.460946	0.201293	0.0507945	3.96288	0.0204724	0.0129113	7.40511e-05	0.0024157	0.976933	FRG2B	NM_001080998 NP_001074467	upstream	upstream	44357	NA	NA	NA	4	NA	-	2900	NA	441581	207022
87527	chrX	115865276	0.528279	0.721194	-0.192915	0.0487148	-3.96009	0.0182278	0.0129113	7.49207e-05	0.00243705	0.971761	DANT1	NR_147172 NR_147173	inside intron	inside	22632	inside intron	-22094	3	4	inside transcription region	+	62820	NA	106029310	83703
65765	chr18	17661706	0.480463	0.093589	0.386874	0.0977432	3.95807	0.122459	0.0130857	7.55579e-05	0.00245688	0.998332	LOC644669	NR_027417	upstream	upstream	2331193	NA	NA	NA	2	NA	-	4718	NA	644669	260746
9981	chr1	228621621	0.780578	0.475709	0.304869	0.0773081	3.94355	0.0181087	0.0126316	8.02838e-05	0.00259172	0.995976	RNA5S6	NR_023368	promoter	promoter	56	NA	NA	NA	1	NA	-	118	NA	100169757	5899
77320	chr21	8399351	0.51699	0.268442	0.248548	0.0630291	3.94339	0.0186744	0.0129113	8.03375e-05	0.00259252	0.990784	RNA5-8SN3	NR_146153	downstream	downstream	3744	NA	NA	NA	1	NA	+	152	NA	109910381	94550
87796	chrX	132034337	0.702959	0.280325	0.422634	0.10728	3.93953	0.0181087	0.0129113	8.16419e-05	0.00262515	0.998683	STK26	NM_001042452 NM_001042453 NM_016542 NP_001035917 NP_001035918 NP_057626 XM_047442155 XM_047442156 XM_054327183 XM_054327184 XP_047298111 XP_047298112 XP_054183158 XP_054183159	inside intron	inside	10729	inside intron	-10677	1	10	inside transcription region	+	50662	NA	51765	221288
87514	chrX	115865043	0.488746	0.710211	-0.221465	0.0562658	-3.93605	0.0181103	0.0129113	8.28332e-05	0.00265964	0.984566	DANT1	NR_147172 NR_147173	inside intron	inside	22399	inside intron	-21861	3	4	inside transcription region	+	62820	NA	106029310	83703
68597	chr19	36298696	0.470218	0.658314	-0.188096	0.0477902	-3.93586	0.0225967	0.0129113	8.28987e-05	0.00266015	0.967364	LOC100134317	NR_029389	upstream	upstream	5868	NA	NA	NA	3	NA	+	8104	NA	100134317	5634
77378	chr21	8400333	0.337679	0.140763	0.196916	0.0500338	3.93566	0.0184181	0.0129591	8.29682e-05	0.00266015	0.973628	RNA5-8SN3	NR_146153	downstream	downstream	4726	NA	NA	NA	1	NA	+	152	NA	109910381	94550
77379	chr21	8400338	0.337679	0.140763	0.196916	0.0500338	3.93566	0.0184181	0.0129591	8.29682e-05	0.00266015	0.973628	RNA5-8SN3	NR_146153	downstream	downstream	4731	NA	NA	NA	1	NA	+	152	NA	109910381	94550
42067	chr9	129752893	0.412839	0.772315	-0.359476	0.091434	-3.93153	0.0181087	0.0129113	8.44053e-05	0.00270121	0.997729	PTGES	NM_004878 NM_198797 NP_004869	inside exon	inside	126	inside exon	0	1	4	inside transcription region	-	14688	NA	9536	320862
42068	chr9	129752910	0.412839	0.772315	-0.359476	0.091434	-3.93153	0.0181087	0.0129113	8.44053e-05	0.00270121	0.997729	PTGES	NM_004878 NM_198797 NP_004869	inside exon	inside	109	inside exon	0	1	4	inside transcription region	-	14688	NA	9536	320862
87508	chrX	115864925	0.487223	0.702032	-0.214809	0.0546697	-3.92921	0.0220161	0.0129113	8.52237e-05	0.00272466	0.982138	DANT1	NR_147172 NR_147173	inside intron	inside	22281	inside intron	-21743	3	4	inside transcription region	+	62820	NA	106029310	83703
34401	chr7	102616671	0.327373	0.627543	-0.30017	0.076485	-3.92456	0.0181087	0.0129113	8.68902e-05	0.00276707	0.995566	RASA4	NM_001079877 NM_006989 NP_001073346 NP_008920 XM_047419701 XM_047419702 XM_047419703 XM_047419704 XM_047419705 XM_047419706 XM_047419707 XM_047419708 XM_047419709 XM_047444980 XM_047444981 XM_047444982 XM_047444983 XM_047444984 XM_047444985 XM_047444986 XM_047444987 XM_047444988 XM_047444989 XM_047444990 XP_047275657 XP_047275658 XP_047275659 XP_047275660 XP_047275661 XP_047275662 XP_047275663 XP…	inside exon	inside	21	inside exon	0	1	5	5' UTR	-	14368	NA	10156	25390
34402	chr7	102616721	0.327373	0.627543	-0.30017	0.076485	-3.92456	0.0181087	0.0129113	8.68902e-05	0.00276707	0.995566	RASA4	NM_001079877 NM_006989 NP_001073346 NP_008920 XM_047419701 XM_047419702 XM_047419703 XM_047419704 XM_047419705 XM_047419706 XM_047419707 XM_047419708 XM_047419709 XM_047444980 XM_047444981 XM_047444982 XM_047444983 XM_047444984 XM_047444985 XM_047444986 XM_047444987 XM_047444988 XM_047444989 XM_047444990 XP_047275657 XP_047275658 XP_047275659 XP_047275660 XP_047275661 XP_047275662 XP_047275663 XP…	inside exon	inside	8	inside exon	0	1	21	5' UTR	-	34038	NA	10156	25381
34405	chr7	102616747	0.327373	0.627543	-0.30017	0.076485	-3.92456	0.0181087	0.0129113	8.68902e-05	0.00276707	0.995566	RASA4	NM_001079877 NM_006989 NP_001073346 NP_008920 XM_047419701 XM_047419702 XM_047419703 XM_047419704 XM_047419705 XM_047419706 XM_047419707 XM_047419708 XM_047419709 XM_047444980 XM_047444981 XM_047444982 XM_047444983 XM_047444984 XM_047444985 XM_047444986 XM_047444987 XM_047444988 XM_047444989 XM_047444990 XP_047275657 XP_047275658 XP_047275659 XP_047275660 XP_047275661 XP_047275662 XP_047275663 XP…	promoter	promoter	1	NA	NA	NA	4	NA	-	8188	NA	10156	25391
77351	chr21	8399957	0.367398	0.144134	0.223263	0.0569454	3.92065	0.0181087	0.0129113	8.8309e-05	0.00280427	0.98479	RNA5-8SN3	NR_146153	downstream	downstream	4350	NA	NA	NA	1	NA	+	152	NA	109910381	94550
23040	chr4	190086575	0.914094	0.734577	0.179518	0.0458101	3.91873	0.0196798	0.0129113	8.9017e-05	0.00282275	0.958701	DBET	NR_121644	downstream	downstream	21342	NA	NA	NA	1	NA	+	681	NA	100419743	9093
23002	chr4	190086068	0.903179	0.727898	0.175281	0.0447416	3.91763	0.0209202	0.0127321	8.94225e-05	0.0028336	0.953772	DBET	NR_121644	downstream	downstream	20835	NA	NA	NA	1	NA	+	681	NA	100419743	9093
9916	chr1	228617233	0.764042	0.432075	0.331967	0.0848461	3.91258	0.0168354	0.0129113	9.13163e-05	0.00289259	0.996871	RNA5S4	NR_023366	promoter	promoter	124	NA	NA	NA	1	NA	-	118	NA	100169755	5897
77387	chr21	8400469	0.351248	0.153569	0.197679	0.0505255	3.91247	0.0175353	0.0129113	9.13573e-05	0.00289286	0.973399	RNA5-8SN3	NR_146153	downstream	downstream	4862	NA	NA	NA	1	NA	+	152	NA	109910381	94550
77338	chr21	8399680	0.440594	0.157343	0.283251	0.0724124	3.91164	0.0181087	0.0129659	9.16717e-05	0.00290077	0.994308	RNA5-8SN3	NR_146153	downstream	downstream	4073	NA	NA	NA	1	NA	+	152	NA	109910381	94550
47318	chr10	133681390	0.736017	0.384154	0.351863	0.089968	3.91098	0.01876	0.0129113	9.19226e-05	0.00290562	0.997441	FRG2B	NM_001080998 NP_001074467	upstream	upstream	54595	NA	NA	NA	4	NA	-	2900	NA	441581	207022
47319	chr10	133681392	0.736017	0.384154	0.351863	0.089968	3.91098	0.01876	0.0129113	9.19226e-05	0.00290562	0.997441	FRG2B	NM_001080998 NP_001074467	upstream	upstream	54597	NA	NA	NA	4	NA	-	2900	NA	441581	207022
87512	chrX	115865026	0.497143	0.71728	-0.220137	0.0563583	-3.90604	0.0175241	0.0129113	9.38221e-05	0.0029594	0.983483	DANT1	NR_147172 NR_147173	inside intron	inside	22382	inside intron	-21844	3	4	inside transcription region	+	62820	NA	106029310	83703
47234	chr10	133670915	0.690816	0.488866	0.201949	0.0517196	3.9047	0.0197905	0.0131937	9.43433e-05	0.0029706	0.975649	FRG2B	NM_001080998 NP_001074467	upstream	upstream	44120	NA	NA	NA	4	NA	-	2900	NA	441581	207022
87425	chrX	115863022	0.869191	0.662982	0.206208	0.0528152	3.90433	0.0184407	0.0126316	9.4485e-05	0.00297402	0.977834	DANT1	NR_147172 NR_147173	inside intron	inside	20378	inside intron	-19840	3	4	inside transcription region	+	62820	NA	106029310	83703
25363	chr5	144595231	0.213073	0.64772	-0.434647	0.111363	-3.90298	0.0182747	0.0129113	9.50145e-05	0.00298439	0.998673	KCTD16	NM_001370486 NM_001370487 NM_020768 NP_001357415 NP_001357416 NP_065819 XM_005268493 XM_011537673 XM_047417449 XM_047417450 XM_047444575 XM_047444576 XM_047444577 XM_047444578 XM_047444579 XM_047444580 XM_047444581 XP_005268550 XP_011535975 XP_047273405 XP_047273406 XP_047300531 XP_047300532 XP_047300533 XP_047300534 XP_047300535 XP_047300536 XP_047300537	downstream	downstream	389954	NA	NA	NA	3	NA	+	280409	NA	57528	246563
25365	chr5	144595298	0.213073	0.64772	-0.434647	0.111376	-3.90251	0.020504	0.0129113	9.51988e-05	0.00298703	0.998671	KCTD16	NM_001370486 NM_001370487 NM_020768 NP_001357415 NP_001357416 NP_065819 XM_005268493 XM_011537673 XM_047417449 XM_047417450 XM_047444575 XM_047444576 XM_047444577 XM_047444578 XM_047444579 XM_047444580 XM_047444581 XP_005268550 XP_011535975 XP_047273405 XP_047273406 XP_047300531 XP_047300532 XP_047300533 XP_047300534 XP_047300535 XP_047300536 XP_047300537	downstream	downstream	390021	NA	NA	NA	3	NA	+	280409	NA	57528	246563
10010	chr1	228622160	0.797113	0.599563	0.19755	0.050628	3.90199	0.0182642	0.0129113	9.54061e-05	0.00299193	0.972997	RNA5S6	NR_023368	promoter	promoter	595	NA	NA	NA	1	NA	-	118	NA	100169757	5899
87536	chrX	115865363	0.532357	0.741428	-0.209071	0.0536158	-3.89942	0.0174643	0.0129113	9.64239e-05	0.00302018	0.979039	DANT1	NR_147172 NR_147173	inside intron	inside	22719	inside intron	-22181	3	4	inside transcription region	+	62820	NA	106029310	83703
23043	chr4	190086587	0.914094	0.734577	0.179518	0.0460422	3.89898	0.0200761	0.0129113	9.66006e-05	0.00302466	0.957921	DBET	NR_121644	downstream	downstream	21354	NA	NA	NA	1	NA	+	681	NA	100419743	9093
68587	chr19	36298595	0.450618	0.654826	-0.204208	0.0524038	-3.89683	0.0178139	0.0126316	9.74613e-05	0.00304628	0.976626	LOC100134317	NR_029389	upstream	upstream	5969	NA	NA	NA	3	NA	+	8104	NA	100134317	5634
21799	chr4	50357324	0.674871	0.441417	0.233454	0.059938	3.89492	0.0213918	0.0127009	9.82296e-05	0.00306795	0.987011	LOC101927209	XR_001741685 XR_001741686 XR_007058112 XR_007058113 XR_007058114 XR_007074614 XR_007074615 XR_007074616 XR_925288	downstream	downstream	1193842	NA	NA	NA	2	NA	+	44374	NA	101927209	28058
87702	chrX	115868843	0.610586	0.827837	-0.217251	0.0557791	-3.89485	0.0175353	0.0129113	9.82576e-05	0.00306795	0.982226	DANT1	NR_147172 NR_147173	inside intron	inside	26199	inside intron	-25661	3	4	inside transcription region	+	62820	NA	106029310	83703
87703	chrX	115868850	0.610586	0.827837	-0.217251	0.0557881	-3.89422	0.0190768	0.0129113	9.85136e-05	0.0030738	0.982211	DANT1	NR_147172 NR_147173	inside intron	inside	26206	inside intron	-25668	3	4	inside transcription region	+	62820	NA	106029310	83703
10009	chr1	228622118	0.799181	0.581146	0.218035	0.0560326	3.89122	0.0181087	0.0131225	9.97424e-05	0.00310673	0.982421	RNA5S6	NR_023368	promoter	promoter	553	NA	NA	NA	1	NA	-	118	NA	100169757	5899
47369	chr10	133684068	0.553772	0.370591	0.183181	0.0470837	3.89054	0.0181222	0.0126316	0.000100021	0.00311434	0.961358	FRG2B	NM_001080998 NP_001074467	upstream	upstream	57273	NA	NA	NA	4	NA	-	2900	NA	441581	207022
23044	chr4	190086590	0.914094	0.734577	0.179518	0.0461508	3.8898	0.0207014	0.0129113	0.000100327	0.00312169	0.957555	DBET	NR_121644	downstream	downstream	21357	NA	NA	NA	1	NA	+	681	NA	100419743	9093
23041	chr4	190086578	0.914094	0.734577	0.179518	0.0461547	3.88947	0.0204999	0.0129113	0.000100463	0.00312374	0.957542	DBET	NR_121644	downstream	downstream	21345	NA	NA	NA	1	NA	+	681	NA	100419743	9093
23042	chr4	190086580	0.914094	0.734577	0.179518	0.0461547	3.88947	0.0204999	0.0129113	0.000100463	0.00312374	0.957542	DBET	NR_121644	downstream	downstream	21347	NA	NA	NA	1	NA	+	681	NA	100419743	9093
53964	chr13	17641686	0.358482	0.762987	-0.404505	0.10411	-3.88538	0.0195648	0.0246872	0.000102172	0.00316368	0.998278	FAM230C	NR_027278	upstream	upstream	553562	NA	NA	NA	4	NA	+	32839	NA	26080	159034
77384	chr21	8400400	0.336438	0.14014	0.196298	0.0505976	3.8796	0.0184164	0.0129588	0.000104629	0.00322971	0.971494	RNA5-8SN3	NR_146153	downstream	downstream	4793	NA	NA	NA	1	NA	+	152	NA	109910381	94550
9914	chr1	228617196	0.767944	0.426546	0.341398	0.0880134	3.87893	0.0192607	0.0129113	0.000104917	0.00323637	0.996954	RNA5S4	NR_023366	promoter	promoter	87	NA	NA	NA	1	NA	-	118	NA	100169755	5897
9915	chr1	228617198	0.767944	0.426546	0.341398	0.0880134	3.87893	0.0192607	0.0129113	0.000104917	0.00323637	0.996954	RNA5S4	NR_023366	promoter	promoter	89	NA	NA	NA	1	NA	-	118	NA	100169755	5897
65764	chr18	17661633	0.480463	0.093589	0.386874	0.0997994	3.87652	0.0392257	0.0129992	0.000105961	0.00326184	0.997977	LOC644669	NR_027417	upstream	upstream	2331120	NA	NA	NA	2	NA	-	4718	NA	644669	260746
77350	chr21	8399939	0.379433	0.145591	0.233841	0.060394	3.87193	0.0181087	0.0129113	0.000107978	0.0033205	0.986659	RNA5-8SN3	NR_146153	downstream	downstream	4332	NA	NA	NA	1	NA	+	152	NA	109910381	94550
77287	chr21	8398939	0.497605	0.27734	0.220266	0.0568956	3.8714	0.0181087	0.0126316	0.000108213	0.00332359	0.982734	RNA5-8SN3	NR_146153	downstream	downstream	3332	NA	NA	NA	1	NA	+	152	NA	109910381	94550
15997	chr3	92958036	0.80241	0.592705	0.209705	0.0541857	3.87011	0.0369617	0.0126316	0.000108786	0.00333732	0.978546	PROS1	NM_000313 NM_001314077 NP_000304 NP_001301006 XM_054347264 XP_054203239	downstream	downstream	928377	NA	NA	NA	5	NA	-	9410	NA	5627	240843
21890	chr4	50404395	0.538422	0.788126	-0.249704	0.064555	-3.86808	0.0277326	0.0126316	0.000109694	0.00336286	0.989803	LOC101927209	XR_001741685 XR_001741686 XR_007058112 XR_007058113 XR_007058114 XR_007074614 XR_007074615 XR_007074616 XR_925288	downstream	downstream	1240913	NA	NA	NA	2	NA	+	44374	NA	101927209	28058
22887	chr4	190084356	0.869445	0.671963	0.197483	0.051072	3.86675	0.0194163	0.0130528	0.000110296	0.00337671	0.971851	DBET	NR_121644	downstream	downstream	19123	NA	NA	NA	1	NA	+	681	NA	100419743	9093
13928	chr2	130600152	0.332511	0.743073	-0.410562	0.10625	-3.86412	0.0175353	0.0129113	0.000111492	0.00340633	0.998267	CFC1	NM_001270420 NM_001270421 NM_032545 NP_001257349 NP_001257350 NP_115934 XM_011511486 XM_054343017 XP_011509788 XP_054198992	promoter	promoter	577	NA	NA	NA	4	NA	-	7407	NA	55997	239920
87799	chrX	132034407	0.72385	0.302688	0.421161	0.109006	3.86367	0.0175353	0.0129113	0.000111697	0.00340793	0.998393	STK26	NM_001042452 NM_001042453 NM_016542 NP_001035917 NP_001035918 NP_057626 XM_047442155 XM_047442156 XM_054327183 XM_054327184 XP_047298111 XP_047298112 XP_054183158 XP_054183159	inside intron	inside	10799	inside intron	-10747	1	10	inside transcription region	+	50662	NA	51765	221288
87802	chrX	132034545	0.72385	0.302688	0.421161	0.109006	3.86367	0.0175353	0.0129113	0.000111697	0.00340793	0.998393	STK26	NM_001042452 NM_001042453 NM_016542 NP_001035917 NP_001035918 NP_057626 XM_047442155 XM_047442156 XM_054327183 XM_054327184 XP_047298111 XP_047298112 XP_054183158 XP_054183159	inside intron	inside	10937	inside intron	-10885	1	10	inside transcription region	+	50662	NA	51765	221288
87804	chrX	132034585	0.72385	0.302688	0.421161	0.109006	3.86367	0.0175353	0.0129113	0.000111697	0.00340793	0.998393	STK26	NM_001042452 NM_001042453 NM_016542 NP_001035917 NP_001035918 NP_057626 XM_047442155 XM_047442156 XM_054327183 XM_054327184 XP_047298111 XP_047298112 XP_054183158 XP_054183159	inside intron	inside	10977	inside intron	-10925	1	10	inside transcription region	+	50662	NA	51765	221288
87567	chrX	115865761	0.66335	0.839404	-0.176054	0.0455643	-3.86387	0.0175048	0.0129113	0.000111605	0.00340793	0.952458	DANT1	NR_147172 NR_147173	inside intron	inside	23117	inside intron	-22579	3	4	inside transcription region	+	62820	NA	106029310	83703
87800	chrX	132034463	0.72385	0.302688	0.421161	0.109014	3.86335	0.0183437	0.0129113	0.00011184	0.00341115	0.998392	STK26	NM_001042452 NM_001042453 NM_016542 NP_001035917 NP_001035918 NP_057626 XM_047442155 XM_047442156 XM_054327183 XM_054327184 XP_047298111 XP_047298112 XP_054183158 XP_054183159	inside intron	inside	10855	inside intron	-10803	1	10	inside transcription region	+	50662	NA	51765	221288
47337	chr10	133683677	0.494558	0.2978	0.196758	0.050972	3.86012	0.0247637	0.0129113	0.00011333	0.00345188	0.971169	FRG2B	NM_001080998 NP_001074467	upstream	upstream	56882	NA	NA	NA	4	NA	-	2900	NA	441581	207022
77382	chr21	8400396	0.332559	0.139759	0.1928	0.0499638	3.8588	0.0184113	0.0129587	0.000113945	0.00346591	0.968369	RNA5-8SN3	NR_146153	downstream	downstream	4789	NA	NA	NA	1	NA	+	152	NA	109910381	94550
47243	chr10	133671000	0.692179	0.488439	0.20374	0.0528142	3.85767	0.0197808	0.0132203	0.000114473	0.00347959	0.975249	FRG2B	NM_001080998 NP_001074467	upstream	upstream	44205	NA	NA	NA	4	NA	-	2900	NA	441581	207022
10008	chr1	228622079	0.80308	0.562481	0.240599	0.0623845	3.85671	0.017281	0.0131395	0.000114922	0.00348969	0.987894	RNA5S6	NR_023368	promoter	promoter	514	NA	NA	NA	1	NA	-	118	NA	100169757	5899
53962	chr13	17641575	0.402152	0.772193	-0.370041	0.0959716	-3.85573	0.0181749	0.0135303	0.000115383	0.00350249	0.997552	FAM230C	NR_027278	upstream	upstream	553673	NA	NA	NA	4	NA	+	32839	NA	26080	159034
40331	chr9	43605893	0.356083	0.832065	-0.475982	0.123467	-3.85513	0.0171705	0.013252	0.000115667	0.00350993	0.998839	LOC102724904	NR_160669	downstream	downstream	476925	NA	NA	NA	2	NA	+	2601	NA	102724904	50811
53967	chr13	17642071	0.373345	0.756158	-0.382813	0.0993027	-3.85501	0.0178774	0.0125352	0.000115723	0.00351044	0.997801	FAM230C	NR_027278	upstream	upstream	553177	NA	NA	NA	4	NA	+	32839	NA	26080	159034
47367	chr10	133684059	0.556179	0.365054	0.191126	0.0495934	3.85385	0.0222378	0.0130794	0.000116276	0.00352483	0.966928	FRG2B	NM_001080998 NP_001074467	upstream	upstream	57264	NA	NA	NA	4	NA	-	2900	NA	441581	207022
62745	chr17	22381089	0.632445	0.21044	0.422005	0.109655	3.84849	0.0181087	0.0129113	0.000118847	0.0035906	0.998341	LOC107987246	XR_001752818	upstream	upstream	2967	NA	NA	NA	2	NA	+	1189	NA	107987246	92387
62746	chr17	22381095	0.632445	0.21044	0.422005	0.10967	3.84795	0.0184652	0.0129113	0.000119111	0.00359616	0.998339	LOC107987246	XR_001752818	upstream	upstream	2961	NA	NA	NA	2	NA	+	1189	NA	107987246	92387
62743	chr17	22381058	0.632445	0.21044	0.422005	0.109678	3.84766	0.0191665	0.0129113	0.00011925	0.00359914	0.998338	LOC107987246	XR_001752818	upstream	upstream	2998	NA	NA	NA	2	NA	+	1189	NA	107987246	92387
40571	chr9	43764125	0.759414	0.550736	0.208678	0.0543318	3.84082	0.0574196	0.0129113	0.000122626	0.00368487	0.977265	LOC102724904	NR_160669	downstream	downstream	635157	NA	NA	NA	2	NA	+	2601	NA	102724904	50811
87424	chrX	115862984	0.848443	0.643236	0.205207	0.0534853	3.8367	0.0188881	0.0130741	0.000124697	0.00373706	0.97541	DANT1	NR_147172 NR_147173	inside intron	inside	20340	inside intron	-19802	3	4	inside transcription region	+	62820	NA	106029310	83703
87513	chrX	115865030	0.497143	0.71728	-0.220137	0.0573977	-3.8353	0.0193307	0.0129113	0.00012541	0.00375718	0.981829	DANT1	NR_147172 NR_147173	inside intron	inside	22386	inside intron	-21848	3	4	inside transcription region	+	62820	NA	106029310	83703
87805	chrX	132034589	0.712191	0.280325	0.431866	0.112689	3.83236	0.0183571	0.0129113	0.00012692	0.0037948	0.998386	STK26	NM_001042452 NM_001042453 NM_016542 NP_001035917 NP_001035918 NP_057626 XM_047442155 XM_047442156 XM_054327183 XM_054327184 XP_047298111 XP_047298112 XP_054183158 XP_054183159	inside intron	inside	10981	inside intron	-10929	1	10	inside transcription region	+	50662	NA	51765	221288
49147	chr11	113182743	0.665501	0.168509	0.496992	0.129719	3.83128	0.0175353	0.0129113	0.000127476	0.00380635	0.998897	NCAM1	NM_000615 NM_001076682 NM_001242607 NM_001242608 NM_001386289 NM_001386290 NM_001386291 NM_001386292 NM_001400603 NM_001400604 NM_001400605 NM_001400606 NM_001400607 NM_001400608 NM_001400609 NM_001400610 NM_001400611 NM_001400612 NM_001400613 NM_001400614 NM_001400615 NM_001400616 NM_001400617 NM_001400618 NM_001400619 NM_001400620 NM_001400621 NM_001400622 NM_001400623 NM_001400624 NM_181351 NP…	upstream	upstream	48637	NA	NA	NA	3	NA	+	1368	NA	4684	209530
49148	chr11	113182747	0.665501	0.168509	0.496992	0.129719	3.83128	0.0175353	0.0129113	0.000127476	0.00380635	0.998897	NCAM1	NM_000615 NM_001076682 NM_001242607 NM_001242608 NM_001386289 NM_001386290 NM_001386291 NM_001386292 NM_001400603 NM_001400604 NM_001400605 NM_001400606 NM_001400607 NM_001400608 NM_001400609 NM_001400610 NM_001400611 NM_001400612 NM_001400613 NM_001400614 NM_001400615 NM_001400616 NM_001400617 NM_001400618 NM_001400619 NM_001400620 NM_001400621 NM_001400622 NM_001400623 NM_001400624 NM_181351 NP…	upstream	upstream	48633	NA	NA	NA	3	NA	+	1368	NA	4684	209530
49150	chr11	113182825	0.665501	0.168509	0.496992	0.129719	3.83128	0.0175353	0.0129113	0.000127476	0.00380635	0.998897	NCAM1	NM_000615 NM_001076682 NM_001242607 NM_001242608 NM_001386289 NM_001386290 NM_001386291 NM_001386292 NM_001400603 NM_001400604 NM_001400605 NM_001400606 NM_001400607 NM_001400608 NM_001400609 NM_001400610 NM_001400611 NM_001400612 NM_001400613 NM_001400614 NM_001400615 NM_001400616 NM_001400617 NM_001400618 NM_001400619 NM_001400620 NM_001400621 NM_001400622 NM_001400623 NM_001400624 NM_181351 NP…	upstream	upstream	48555	NA	NA	NA	3	NA	+	1368	NA	4684	209530
49151	chr11	113182835	0.665501	0.168509	0.496992	0.129733	3.83088	0.0184164	0.0129113	0.000127685	0.00380877	0.998896	NCAM1	NM_000615 NM_001076682 NM_001242607 NM_001242608 NM_001386289 NM_001386290 NM_001386291 NM_001386292 NM_001400603 NM_001400604 NM_001400605 NM_001400606 NM_001400607 NM_001400608 NM_001400609 NM_001400610 NM_001400611 NM_001400612 NM_001400613 NM_001400614 NM_001400615 NM_001400616 NM_001400617 NM_001400618 NM_001400619 NM_001400620 NM_001400621 NM_001400622 NM_001400623 NM_001400624 NM_181351 NP…	upstream	upstream	48545	NA	NA	NA	3	NA	+	1368	NA	4684	209530
87518	chrX	115865087	0.497793	0.707653	-0.209861	0.0548371	-3.82699	0.0180204	0.0129113	0.000129722	0.0038618	0.977433	DANT1	NR_147172 NR_147173	inside intron	inside	22443	inside intron	-21905	3	4	inside transcription region	+	62820	NA	106029310	83703
87503	chrX	115864869	0.484251	0.706869	-0.222618	0.0582169	-3.82394	0.0170295	0.0129113	0.000131335	0.00390204	0.982408	DANT1	NR_147172 NR_147173	inside intron	inside	22225	inside intron	-21687	3	4	inside transcription region	+	62820	NA	106029310	83703
87421	chrX	115862966	0.83524	0.627124	0.208117	0.0544281	3.8237	0.0195951	0.013086	0.000131464	0.00390457	0.976506	DANT1	NR_147172 NR_147173	inside intron	inside	20322	inside intron	-19784	3	4	inside transcription region	+	62820	NA	106029310	83703
87422	chrX	115862971	0.83524	0.627124	0.208117	0.0544315	3.82346	0.0193589	0.013086	0.000131592	0.00390708	0.976499	DANT1	NR_147172 NR_147173	inside intron	inside	20327	inside intron	-19789	3	4	inside transcription region	+	62820	NA	106029310	83703
77341	chr21	8399848	0.394512	0.145592	0.24892	0.0651368	3.8215	0.0181087	0.012961	0.000132644	0.00393701	0.988881	RNA5-8SN3	NR_146153	downstream	downstream	4241	NA	NA	NA	1	NA	+	152	NA	109910381	94550
26413	chr6	46255720	0.87559	0.320473	0.555116	0.145435	3.81695	0.0182023	0.0129113	0.000135112	0.00400232	0.999127	LOC101926915	NR_125838	upstream	upstream	20604	NA	NA	NA	3	NA	+	64440	NA	101926915	26067
39302	chr8	85821348	0.772665	0.594125	0.178539	0.0468146	3.81375	0.0161284	0.0129113	0.000136874	0.00404646	0.953294	LOC124901971	XR_007060987 XR_007079192	upstream	upstream	4910	NA	NA	NA	4	NA	+	82362	NA	124901971	109602
13924	chr2	130600110	0.332511	0.743073	-0.410562	0.107698	-3.81216	0.0181087	0.0126316	0.000137757	0.00406453	0.998036	CFC1	NM_001270420 NM_001270421 NM_032545 NP_001257349 NP_001257350 NP_115934 XM_011511486 XM_054343017 XP_011509788 XP_054198992	promoter	promoter	535	NA	NA	NA	4	NA	-	7407	NA	55997	239920
87700	chrX	115868821	0.606519	0.828223	-0.221703	0.0581547	-3.81231	0.0175353	0.0129113	0.000137676	0.00406453	0.981814	DANT1	NR_147172 NR_147173	inside intron	inside	26177	inside intron	-25639	3	4	inside transcription region	+	62820	NA	106029310	83703
48007	chr11	17476553	0.523565	0.205781	0.317784	0.0833841	3.81108	0.0181087	0.0129113	0.00013836	0.00407879	0.995497	LOC124902641	XR_007062609	inside exon	inside	21	inside exon	0	1	2	inside transcription region	+	15836	NA	124902641	110964
26803	chr6	59057124	0.765895	0.526518	0.239377	0.0628315	3.80981	0.989475	0.0129113	0.000139071	0.00409654	0.986731	LOC124901336	XR_007059628	upstream	upstream	1018738	NA	NA	NA	2	NA	-	4804	NA	124901336	108641
87499	chrX	115864749	0.439152	0.676157	-0.237005	0.0623066	-3.80386	0.0171415	0.0129113	0.00014246	0.00418982	0.986057	DANT1	NR_147172 NR_147173	inside intron	inside	22105	inside intron	-21567	3	4	inside transcription region	+	62820	NA	106029310	83703
87525	chrX	115865253	0.532269	0.714978	-0.182709	0.0480408	-3.80321	0.019875	0.0129113	0.000142833	0.00419767	0.957433	DANT1	NR_147172 NR_147173	inside intron	inside	22609	inside intron	-22071	3	4	inside transcription region	+	62820	NA	106029310	83703
42070	chr9	129753022	0.348277	0.747919	-0.399641	0.105112	-3.80206	0.0181087	0.0129113	0.000143498	0.00421308	0.99782	PTGES	NM_004878 NM_198797 NP_004869	promoter	promoter	3	NA	NA	NA	4	NA	-	14688	NA	9536	320862
42071	chr9	129753050	0.348277	0.747919	-0.399641	0.105112	-3.80206	0.0181087	0.0129113	0.000143498	0.00421308	0.99782	PTGES	NM_004878 NM_198797 NP_004869	promoter	promoter	8	NA	NA	NA	3	NA	-	14693	NA	9536	320863
9820	chr1	228614984	0.730483	0.448049	0.282434	0.0744511	3.79355	0.0190126	0.0129113	0.000148509	0.00433744	0.992865	RNA5S3	NR_023365	promoter	promoter	116	NA	NA	NA	1	NA	-	118	NA	100169754	5896
23088	chr4	190087968	0.759947	0.485321	0.274626	0.0723969	3.79334	0.0175861	0.0129113	0.000148634	0.00433826	0.992069	DBET	NR_121644	downstream	downstream	22735	NA	NA	NA	1	NA	+	681	NA	100419743	9093
23089	chr4	190087970	0.759947	0.485321	0.274626	0.0723969	3.79334	0.0175861	0.0129113	0.000148634	0.00433826	0.992069	DBET	NR_121644	downstream	downstream	22737	NA	NA	NA	1	NA	+	681	NA	100419743	9093
23090	chr4	190087986	0.759947	0.485321	0.274626	0.0724025	3.79305	0.0189883	0.0129113	0.00014881	0.00434055	0.992065	DBET	NR_121644	downstream	downstream	22753	NA	NA	NA	1	NA	+	681	NA	100419743	9093
47235	chr10	133670931	0.695474	0.502366	0.193108	0.0509214	3.79228	0.0191995	0.0126316	0.000149271	0.00434845	0.96626	FRG2B	NM_001080998 NP_001074467	upstream	upstream	44136	NA	NA	NA	4	NA	-	2900	NA	441581	207022
47233	chr10	133670881	0.680132	0.481608	0.198524	0.0525006	3.78136	0.0194673	0.0126102	0.000155975	0.00452157	0.969715	FRG2B	NM_001080998 NP_001074467	upstream	upstream	44086	NA	NA	NA	4	NA	-	2900	NA	441581	207022
77381	chr21	8400393	0.326512	0.140373	0.186139	0.0492418	3.78009	0.0184033	0.0129589	0.000156769	0.00454016	0.95988	RNA5-8SN3	NR_146153	downstream	downstream	4786	NA	NA	NA	1	NA	+	152	NA	109910381	94550
64198	chr17	50130152	0.779381	0.369778	0.409603	0.108609	3.77135	0.0181087	0.0129113	0.000162365	0.00467049	0.99782	SAMD14	NM_001257359 NM_174920 NP_001244288 NP_777580 XM_017024322 XM_054315361 XP_016879811 XP_054171336	inside exon	inside	8	inside exon	0	1	10	5' UTR	-	20120	NA	201191	137746
64199	chr17	50130154	0.779381	0.369778	0.409603	0.108609	3.77135	0.0181087	0.0129113	0.000162365	0.00467049	0.99782	SAMD14	NM_001257359 NM_174920 NP_001244288 NP_777580 XM_017024322 XM_054315361 XP_016879811 XP_054171336	inside exon	inside	6	inside exon	0	1	10	5' UTR	-	20120	NA	201191	137746
64363	chr17	73449775	0.295246	0.727588	-0.432343	0.114665	-3.77048	0.0181087	0.0129113	0.000162936	0.00468542	0.998126	SDK2	NM_001144952 NM_019064 NP_001138424 XM_011524914 XM_011524915 XM_011524916 XM_047436313 XM_054316534 XM_054316535 XM_054316536 XM_054316537 XP_011523216 XP_011523217 XP_011523218 XP_047292269 XP_054172509 XP_054172510 XP_054172511 XP_054172512	upstream	upstream	12006	NA	NA	NA	33	NA	-	80399	NA	54549	227526
47330	chr10	133683632	0.501227	0.302805	0.198423	0.0526411	3.76935	0.0180416	0.0129113	0.000163674	0.00470211	0.969237	FRG2B	NM_001080998 NP_001074467	upstream	upstream	56837	NA	NA	NA	4	NA	-	2900	NA	441581	207022
68601	chr19	36298728	0.478666	0.656548	-0.177881	0.0472044	-3.76832	0.017169	0.0129113	0.00016435	0.00471851	0.950516	LOC100134317	NR_029389	upstream	upstream	5836	NA	NA	NA	3	NA	+	8104	NA	100134317	5634
21817	chr4	50358271	0.720359	0.479403	0.240956	0.0639681	3.76682	0.632679	0.0128583	0.000165341	0.00474239	0.986222	LOC101927209	XR_001741685 XR_001741686 XR_007058112 XR_007058113 XR_007058114 XR_007074614 XR_007074615 XR_007074616 XR_925288	downstream	downstream	1194789	NA	NA	NA	2	NA	+	44374	NA	101927209	28058
77298	chr21	8399041	0.50664	0.304025	0.202615	0.0538556	3.7622	0.0181087	0.0126316	0.000168427	0.00481702	0.971635	RNA5-8SN3	NR_146153	downstream	downstream	3434	NA	NA	NA	1	NA	+	152	NA	109910381	94550
77292	chr21	8398994	0.507043	0.297214	0.20983	0.0557767	3.76196	0.0181087	0.0126316	0.000168588	0.00482009	0.975529	RNA5-8SN3	NR_146153	downstream	downstream	3387	NA	NA	NA	1	NA	+	152	NA	109910381	94550
77293	chr21	8398997	0.506976	0.299362	0.207614	0.0551902	3.7618	0.0181087	0.013036	0.000168697	0.00482165	0.974405	RNA5-8SN3	NR_146153	downstream	downstream	3390	NA	NA	NA	1	NA	+	152	NA	109910381	94550
9848	chr1	228615608	0.75148	0.49588	0.255599	0.0680898	3.75385	0.0188546	0.0129113	0.000174136	0.00495497	0.98885	RNA5S3	NR_023365	promoter	promoter	740	NA	NA	NA	1	NA	-	118	NA	100169754	5896
85390	chrX	49542824	0.850481	0.466685	0.383796	0.102246	3.75366	0.0182203	0.0129113	0.000174269	0.00495716	0.997246	GAGE12D	NM_001127199 NP_001120671	inside intron	inside	1091	inside intron	55	2	5	5' UTR	+	7361	NA	100132399	4846
1400	chr1	75135496	0.470111	0.772315	-0.302204	0.0805265	-3.75285	0.0181087	0.0129113	0.000174836	0.00497173	0.993981	LHX8	NM_001001933 NM_001256114 NP_001001933 NP_001243043 XM_017001316 XM_017001317 XM_047421040 XM_054336668 XM_054336669 XP_016856805 XP_016856806 XP_047276996 XP_054192643 XP_054192644	inside intron	inside	1108	inside intron	-795	1	9	inside transcription region	+	27145	NA	431707	203274
23091	chr4	190087995	0.763129	0.484225	0.278904	0.074397	3.74887	0.0207806	0.0129113	0.000177634	0.00503848	0.991908	DBET	NR_121644	downstream	downstream	22762	NA	NA	NA	1	NA	+	681	NA	100419743	9093
77303	chr21	8399070	0.510851	0.309312	0.20154	0.0538402	3.7433	0.0181087	0.0130419	0.000181622	0.00513696	0.970349	RNA5-8SN3	NR_146153	downstream	downstream	3463	NA	NA	NA	1	NA	+	152	NA	109910381	94550
2152	chr1	122527767	0.720833	0.453068	0.267764	0.0715544	3.74211	0.0192123	0.0136621	0.00018248	0.00515713	0.990476	EMBP1	NR_003955	downstream	downstream	989963	NA	NA	NA	6	NA	+	27104	NA	647121	262938
47356	chr10	133683934	0.543551	0.347374	0.196176	0.0524232	3.74217	0.0163555	0.0126316	0.000182441	0.00515713	0.966719	FRG2B	NM_001080998 NP_001074467	upstream	upstream	57139	NA	NA	NA	4	NA	-	2900	NA	441581	207022
51829	chr13	16595899	0.159512	0.628289	-0.468777	0.125352	-3.73968	0.0186987	0.0130843	0.000184257	0.00520162	0.998372	FAM230C	NR_027278	upstream	upstream	1599349	NA	NA	NA	4	NA	+	32839	NA	26080	159034
87535	chrX	115865358	0.530089	0.735886	-0.205797	0.0550716	-3.73689	0.0196182	0.0129113	0.000186307	0.00525122	0.972639	DANT1	NR_147172 NR_147173	inside intron	inside	22714	inside intron	-22176	3	4	inside transcription region	+	62820	NA	106029310	83703
87528	chrX	115865292	0.524748	0.716442	-0.191695	0.0513093	-3.73605	0.0175087	0.0129113	0.00018693	0.00526711	0.963039	DANT1	NR_147172 NR_147173	inside intron	inside	22648	inside intron	-22110	3	4	inside transcription region	+	62820	NA	106029310	83703
9980	chr1	228621603	0.768397	0.465929	0.302467	0.0810015	3.7341	0.0182927	0.0126316	0.000188389	0.00530486	0.993783	RNA5S6	NR_023368	promoter	promoter	38	NA	NA	NA	1	NA	-	118	NA	100169757	5899
53968	chr13	17642075	0.373345	0.756158	-0.382813	0.102566	-3.73234	0.0178774	0.0135786	0.000189707	0.00533361	0.997088	FAM230C	NR_027278	upstream	upstream	553173	NA	NA	NA	4	NA	+	32839	NA	26080	159034
53969	chr13	17642083	0.373345	0.756158	-0.382813	0.102566	-3.73234	0.0178774	0.0135786	0.000189707	0.00533361	0.997088	FAM230C	NR_027278	upstream	upstream	553165	NA	NA	NA	4	NA	+	32839	NA	26080	159034
22884	chr4	190084271	0.880598	0.643474	0.237124	0.0635929	3.72878	0.0164899	0.0133977	0.000192406	0.0054019	0.984469	DBET	NR_121644	downstream	downstream	19038	NA	NA	NA	1	NA	+	681	NA	100419743	9093
87522	chrX	115865179	0.518754	0.705142	-0.186387	0.0501148	-3.7192	0.0181287	0.0129113	0.000199851	0.0055907	0.957627	DANT1	NR_147172 NR_147173	inside intron	inside	22535	inside intron	-21997	3	4	inside transcription region	+	62820	NA	106029310	83703
53973	chr13	17642271	0.413993	0.693603	-0.27961	0.0751889	-3.71876	0.0181087	0.0125975	0.0002002	0.00559696	0.991548	FAM230C	NR_027278	upstream	upstream	552977	NA	NA	NA	4	NA	+	32839	NA	26080	159034
52953	chr13	17159092	0.461731	0.895851	-0.43412	0.1168	-3.71679	0.0181087	0.012945	0.000201767	0.0056355	0.997888	FAM230C	NR_027278	upstream	upstream	1036156	NA	NA	NA	4	NA	+	32839	NA	26080	159034
16603	chr3	163645512	0.281739	0.695641	-0.413902	0.111359	-3.71682	0.0181087	0.0129113	0.000201748	0.0056355	0.997592	LINC01192	NR_033945	upstream	upstream	283949	NA	NA	NA	8	NA	-	161940	NA	647107	262909
17821	chr4	9331424	0.114211	0.385277	-0.271066	0.07298	-3.71425	0.017818	0.0126316	0.000203811	0.005684	0.990461	USP17L25	NM_001242326 NP_001229255	inside exon	inside	1513	inside exon	0	1	1	inside transcription region	+	1592	NA	728373	277532
21818	chr4	50358312	0.720359	0.479403	0.240956	0.0649027	3.71258	0.0197888	0.0126558	0.00020516	0.005716	0.985065	LOC101927209	XR_001741685 XR_001741686 XR_007058112 XR_007058113 XR_007058114 XR_007074614 XR_007074615 XR_007074616 XR_925288	downstream	downstream	1194830	NA	NA	NA	2	NA	+	44374	NA	101927209	28058
16002	chr3	92958073	0.825563	0.640485	0.185078	0.0498551	3.71231	0.021339	0.0126316	0.000205372	0.00571836	0.956043	PROS1	NM_000313 NM_001314077 NP_000304 NP_001301006 XM_054347264 XP_054203239	downstream	downstream	928340	NA	NA	NA	5	NA	-	9410	NA	5627	240843
34400	chr7	102616655	0.327373	0.627543	-0.30017	0.0808824	-3.71119	0.0175353	0.0129113	0.000206291	0.00573502	0.993335	RASA4	NM_001079877 NM_006989 NP_001073346 NP_008920 XM_047419701 XM_047419702 XM_047419703 XM_047419704 XM_047419705 XM_047419706 XM_047419707 XM_047419708 XM_047419709 XM_047444980 XM_047444981 XM_047444982 XM_047444983 XM_047444984 XM_047444985 XM_047444986 XM_047444987 XM_047444988 XM_047444989 XM_047444990 XP_047275657 XP_047275658 XP_047275659 XP_047275660 XP_047275661 XP_047275662 XP_047275663 XP…	inside exon	inside	37	inside exon	0	1	5	5' UTR	-	14368	NA	10156	25390
34403	chr7	102616740	0.327373	0.627543	-0.30017	0.0808824	-3.71119	0.0175353	0.0129113	0.000206291	0.00573502	0.993335	RASA4	NM_001079877 NM_006989 NP_001073346 NP_008920 XM_047419701 XM_047419702 XM_047419703 XM_047419704 XM_047419705 XM_047419706 XM_047419707 XM_047419708 XM_047419709 XM_047444980 XM_047444981 XM_047444982 XM_047444983 XM_047444984 XM_047444985 XM_047444986 XM_047444987 XM_047444988 XM_047444989 XM_047444990 XP_047275657 XP_047275658 XP_047275659 XP_047275660 XP_047275661 XP_047275662 XP_047275663 XP…	promoter	promoter	2	NA	NA	NA	9	NA	-	21073	NA	10156	25387
34406	chr7	102616759	0.327373	0.627543	-0.30017	0.0808824	-3.71119	0.0175353	0.0129113	0.000206291	0.00573502	0.993335	RASA4	NM_001079877 NM_006989 NP_001073346 NP_008920 XM_047419701 XM_047419702 XM_047419703 XM_047419704 XM_047419705 XM_047419706 XM_047419707 XM_047419708 XM_047419709 XM_047444980 XM_047444981 XM_047444982 XM_047444983 XM_047444984 XM_047444985 XM_047444986 XM_047444987 XM_047444988 XM_047444989 XM_047444990 XP_047275657 XP_047275658 XP_047275659 XP_047275660 XP_047275661 XP_047275662 XP_047275663 XP…	promoter	promoter	3	NA	NA	NA	3	NA	-	7681	NA	10156	25392
34407	chr7	102616762	0.327373	0.627543	-0.30017	0.0808824	-3.71119	0.0175353	0.0129113	0.000206291	0.00573502	0.993335	RASA4	NM_001079877 NM_006989 NP_001073346 NP_008920 XM_047419701 XM_047419702 XM_047419703 XM_047419704 XM_047419705 XM_047419706 XM_047419707 XM_047419708 XM_047419709 XM_047444980 XM_047444981 XM_047444982 XM_047444983 XM_047444984 XM_047444985 XM_047444986 XM_047444987 XM_047444988 XM_047444989 XM_047444990 XP_047275657 XP_047275658 XP_047275659 XP_047275660 XP_047275661 XP_047275662 XP_047275663 XP…	promoter	promoter	6	NA	NA	NA	3	NA	-	7681	NA	10156	25392
34404	chr7	102616743	0.327373	0.627543	-0.30017	0.0808886	-3.7109	0.0184053	0.0129113	0.000206521	0.00573963	0.993332	RASA4	NM_001079877 NM_006989 NP_001073346 NP_008920 XM_047419701 XM_047419702 XM_047419703 XM_047419704 XM_047419705 XM_047419706 XM_047419707 XM_047419708 XM_047419709 XM_047444980 XM_047444981 XM_047444982 XM_047444983 XM_047444984 XM_047444985 XM_047444986 XM_047444987 XM_047444988 XM_047444989 XM_047444990 XP_047275657 XP_047275658 XP_047275659 XP_047275660 XP_047275661 XP_047275662 XP_047275663 XP…	inside exon	inside	3	inside exon	0	1	4	inside transcription region	-	8188	NA	10156	25391
47260	chr10	133671220	0.648511	0.455453	0.193058	0.0520548	3.70874	0.0202006	0.013265	0.000208295	0.00577638	0.963087	FRG2B	NM_001080998 NP_001074467	upstream	upstream	44425	NA	NA	NA	4	NA	-	2900	NA	441581	207022
26811	chr6	59057357	0.697769	0.486268	0.211501	0.0570931	3.70449	0.526948	0.0129113	0.000211815	0.00586492	0.974588	LOC124901336	XR_007059628	upstream	upstream	1018971	NA	NA	NA	2	NA	-	4804	NA	124901336	108641
47332	chr10	133683650	0.487465	0.298462	0.189003	0.0510292	3.70382	0.0174276	0.0129113	0.000212374	0.00587495	0.959435	FRG2B	NM_001080998 NP_001074467	upstream	upstream	56855	NA	NA	NA	4	NA	-	2900	NA	441581	207022
77348	chr21	8399932	0.379433	0.145591	0.233841	0.0631559	3.7026	0.0181087	0.012961	0.0002134	0.00589968	0.982964	RNA5-8SN3	NR_146153	downstream	downstream	4325	NA	NA	NA	1	NA	+	152	NA	109910381	94550
77349	chr21	8399935	0.379433	0.145591	0.233841	0.0631559	3.7026	0.0181087	0.012961	0.0002134	0.00589968	0.982964	RNA5-8SN3	NR_146153	downstream	downstream	4328	NA	NA	NA	1	NA	+	152	NA	109910381	94550
47250	chr10	133671069	0.679614	0.488454	0.19116	0.0516473	3.70127	0.0175353	0.0126316	0.000214526	0.00592896	0.961223	FRG2B	NM_001080998 NP_001074467	upstream	upstream	44274	NA	NA	NA	4	NA	-	2900	NA	441581	207022
47251	chr10	133671083	0.679614	0.488454	0.19116	0.0516513	3.70098	0.0183903	0.0126316	0.000214771	0.00593392	0.961211	FRG2B	NM_001080998 NP_001074467	upstream	upstream	44288	NA	NA	NA	4	NA	-	2900	NA	441581	207022
77340	chr21	8399819	0.38495	0.145652	0.239298	0.0646921	3.69902	0.0181087	0.0129113	0.000216434	0.00597801	0.98435	RNA5-8SN3	NR_146153	downstream	downstream	4212	NA	NA	NA	1	NA	+	152	NA	109910381	94550
47310	chr10	133681182	0.751061	0.468647	0.282414	0.0763505	3.69892	0.0175353	0.0129113	0.000216519	0.00597851	0.991557	FRG2B	NM_001080998 NP_001074467	upstream	upstream	54387	NA	NA	NA	4	NA	-	2900	NA	441581	207022
47312	chr10	133681192	0.751061	0.468647	0.282414	0.0763548	3.69871	0.0183079	0.0129113	0.000216697	0.00598158	0.991554	FRG2B	NM_001080998 NP_001074467	upstream	upstream	54397	NA	NA	NA	4	NA	-	2900	NA	441581	207022
47311	chr10	133681189	0.751061	0.468647	0.282414	0.0763595	3.69848	0.0187089	0.0129113	0.000216891	0.00598511	0.991551	FRG2B	NM_001080998 NP_001074467	upstream	upstream	54394	NA	NA	NA	4	NA	-	2900	NA	441581	207022
48319	chr11	52811261	0.650227	0.34454	0.305687	0.0827391	3.69458	0.0163296	0.0126316	0.000220248	0.00605718	0.99354	OR4C46	NM_001004703 NP_001004703	downstream	downstream	1792737	NA	NA	NA	1	NA	-	929	NA	119749	104006
21795	chr4	50357307	0.674871	0.441417	0.233454	0.0632145	3.69304	0.0167948	0.0131081	0.000221585	0.00608461	0.982619	LOC101927209	XR_001741685 XR_001741686 XR_007058112 XR_007058113 XR_007058114 XR_007074614 XR_007074615 XR_007074616 XR_925288	downstream	downstream	1193825	NA	NA	NA	2	NA	+	44374	NA	101927209	28058
87523	chrX	115865188	0.510921	0.708495	-0.197574	0.0535162	-3.69186	0.0186836	0.0129113	0.000222624	0.00610751	0.965868	DANT1	NR_147172 NR_147173	inside intron	inside	22544	inside intron	-22006	3	4	inside transcription region	+	62820	NA	106029310	83703
9918	chr1	228617364	0.69384	0.427874	0.265966	0.0721333	3.68714	0.0183767	0.0129113	0.000226789	0.00621227	0.989299	RNA5S4	NR_023366	promoter	promoter	255	NA	NA	NA	1	NA	-	118	NA	100169755	5897
68592	chr19	36298666	0.462999	0.65923	-0.196231	0.0532505	-3.68506	0.0165778	0.0126316	0.000228652	0.00625755	0.96463	LOC100134317	NR_029389	upstream	upstream	5898	NA	NA	NA	3	NA	+	8104	NA	100134317	5634
64200	chr17	50130194	0.790835	0.420095	0.37074	0.100609	3.68496	0.0181087	0.0129113	0.000228737	0.00625796	0.99644	SAMD14	NM_001257359 NM_174920 NP_001244288 NP_777580 XM_017024322 XM_054315361 XP_016879811 XP_054171336	promoter	promoter	34	NA	NA	NA	10	NA	-	20120	NA	201191	137746
15270	chr3	90868938	0.708013	0.402488	0.305526	0.0829513	3.6832	0.016543	0.0135124	0.000230328	0.00629573	0.993388	LOC101930420	NM_001393576 NR_172933	downstream	downstream	547918	NA	NA	NA	3	NA	-	43308	NA	101930420	43616
40575	chr9	43764214	0.759414	0.550736	0.208678	0.0566775	3.68185	0.323362	0.0126316	0.000231545	0.00632319	0.972412	LOC102724904	NR_160669	downstream	downstream	635246	NA	NA	NA	2	NA	+	2601	NA	102724904	50811
10701	chr1	237380712	0.902661	0.352703	0.549958	0.14964	3.67521	0.0181751	0.0129113	0.000237655	0.00646836	0.998688	MIR4428	NR_039626	upstream	upstream	90407	NA	NA	NA	1	NA	+	72	NA	100616141	19402
10015	chr1	228622180	0.789664	0.59545	0.194214	0.0528441	3.67523	0.0175353	0.0129113	0.000237637	0.00646836	0.962696	RNA5S6	NR_023368	promoter	promoter	615	NA	NA	NA	1	NA	-	118	NA	100169757	5899
68585	chr19	36298560	0.44977	0.644822	-0.195052	0.0531086	-3.67269	0.0224072	0.0126316	0.000240007	0.00652047	0.963254	LOC100134317	NR_029389	upstream	upstream	6004	NA	NA	NA	3	NA	+	8104	NA	100134317	5634
41023	chr9	60622767	0.39495	0.639412	-0.244463	0.0665712	-3.6722	0.0203986	0.0129113	0.000240472	0.00652716	0.984998	SPATA31A5	NM_001113541 NP_001107013 XM_047423839 XP_047279795	upstream	upstream	291640	NA	NA	NA	4	NA	+	6246	NA	727905	276227
47334	chr10	133683664	0.487896	0.291408	0.196488	0.0535223	3.67115	0.0158905	0.0129113	0.000241458	0.00654796	0.964288	FRG2B	NM_001080998 NP_001074467	upstream	upstream	56869	NA	NA	NA	4	NA	-	2900	NA	441581	207022
25359	chr5	144595173	0.213073	0.64772	-0.434647	0.118458	-3.66921	0.016674	0.0129113	0.000243299	0.0065919	0.997639	KCTD16	NM_001370486 NM_001370487 NM_020768 NP_001357415 NP_001357416 NP_065819 XM_005268493 XM_011537673 XM_047417449 XM_047417450 XM_047444575 XM_047444576 XM_047444577 XM_047444578 XM_047444579 XM_047444580 XM_047444581 XP_005268550 XP_011535975 XP_047273405 XP_047273406 XP_047300531 XP_047300532 XP_047300533 XP_047300534 XP_047300535 XP_047300536 XP_047300537	downstream	downstream	389896	NA	NA	NA	3	NA	+	280409	NA	57528	246563
25360	chr5	144595200	0.213073	0.64772	-0.434647	0.118479	-3.66855	0.0187853	0.0129113	0.000243929	0.00660098	0.997636	KCTD16	NM_001370486 NM_001370487 NM_020768 NP_001357415 NP_001357416 NP_065819 XM_005268493 XM_011537673 XM_047417449 XM_047417450 XM_047444575 XM_047444576 XM_047444577 XM_047444578 XM_047444579 XM_047444580 XM_047444581 XP_005268550 XP_011535975 XP_047273405 XP_047273406 XP_047300531 XP_047300532 XP_047300533 XP_047300534 XP_047300535 XP_047300536 XP_047300537	downstream	downstream	389923	NA	NA	NA	3	NA	+	280409	NA	57528	246563
25361	chr5	144595222	0.213073	0.64772	-0.434647	0.118479	-3.66855	0.0187853	0.0129113	0.000243929	0.00660098	0.997636	KCTD16	NM_001370486 NM_001370487 NM_020768 NP_001357415 NP_001357416 NP_065819 XM_005268493 XM_011537673 XM_047417449 XM_047417450 XM_047444575 XM_047444576 XM_047444577 XM_047444578 XM_047444579 XM_047444580 XM_047444581 XP_005268550 XP_011535975 XP_047273405 XP_047273406 XP_047300531 XP_047300532 XP_047300533 XP_047300534 XP_047300535 XP_047300536 XP_047300537	downstream	downstream	389945	NA	NA	NA	3	NA	+	280409	NA	57528	246563
25362	chr5	144595224	0.213073	0.64772	-0.434647	0.118479	-3.66855	0.0187853	0.0129113	0.000243929	0.00660098	0.997636	KCTD16	NM_001370486 NM_001370487 NM_020768 NP_001357415 NP_001357416 NP_065819 XM_005268493 XM_011537673 XM_047417449 XM_047417450 XM_047444575 XM_047444576 XM_047444577 XM_047444578 XM_047444579 XM_047444580 XM_047444581 XP_005268550 XP_011535975 XP_047273405 XP_047273406 XP_047300531 XP_047300532 XP_047300533 XP_047300534 XP_047300535 XP_047300536 XP_047300537	downstream	downstream	389947	NA	NA	NA	3	NA	+	280409	NA	57528	246563
87701	chrX	115868838	0.610586	0.827837	-0.217251	0.0592229	-3.66837	0.0175353	0.0129113	0.0002441	0.00660362	0.976139	DANT1	NR_147172 NR_147173	inside intron	inside	26194	inside intron	-25656	3	4	inside transcription region	+	62820	NA	106029310	83703
77347	chr21	8399930	0.371335	0.144833	0.226501	0.0617676	3.667	0.0181087	0.0129607	0.000245417	0.00663123	0.979721	RNA5-8SN3	NR_146153	downstream	downstream	4323	NA	NA	NA	1	NA	+	152	NA	109910381	94550
21798	chr4	50357317	0.674871	0.441417	0.233454	0.0636661	3.66685	0.0163962	0.0123912	0.000245557	0.006633	0.981966	LOC101927209	XR_001741685 XR_001741686 XR_007058112 XR_007058113 XR_007058114 XR_007074614 XR_007074615 XR_007074616 XR_925288	downstream	downstream	1193835	NA	NA	NA	2	NA	+	44374	NA	101927209	28058
41024	chr9	60622842	0.39495	0.639412	-0.244463	0.0667294	-3.66349	0.989475	0.0132479	0.000248799	0.00670642	0.984803	SPATA31A5	NM_001113541 NP_001107013 XM_047423839 XP_047279795	upstream	upstream	291565	NA	NA	NA	4	NA	+	6246	NA	727905	276227
47329	chr10	133683604	0.501227	0.302805	0.198423	0.0541822	3.66214	0.0175094	0.0129113	0.000250115	0.00673986	0.965354	FRG2B	NM_001080998 NP_001074467	upstream	upstream	56809	NA	NA	NA	4	NA	-	2900	NA	441581	207022
51827	chr13	16595801	0.159512	0.628289	-0.468777	0.128027	-3.66155	0.0161172	0.0126316	0.00025069	0.0067513	0.998019	FAM230C	NR_027278	upstream	upstream	1599447	NA	NA	NA	4	NA	+	32839	NA	26080	159034
51828	chr13	16595810	0.159512	0.628289	-0.468777	0.128039	-3.66121	0.0178111	0.0126316	0.000251023	0.00675822	0.998017	FAM230C	NR_027278	upstream	upstream	1599438	NA	NA	NA	4	NA	+	32839	NA	26080	159034
77388	chr21	8400471	0.3521	0.160126	0.191974	0.0524424	3.66066	0.0184386	0.0129669	0.000251569	0.00676477	0.960268	RNA5-8SN3	NR_146153	downstream	downstream	4864	NA	NA	NA	1	NA	+	152	NA	109910381	94550
15995	chr3	92958022	0.80241	0.592705	0.209705	0.0572907	3.66036	0.130855	0.0131126	0.000251861	0.00677061	0.972246	PROS1	NM_000313 NM_001314077 NP_000304 NP_001301006 XM_054347264 XP_054203239	downstream	downstream	928391	NA	NA	NA	5	NA	-	9410	NA	5627	240843
36240	chr7	158147920	0.197328	0.404194	-0.206866	0.0565768	-3.65637	0.0190227	0.0129113	0.000255812	0.00686651	0.970545	LOC105375613	XR_007078071 XR_928274	downstream	downstream	160751	NA	NA	NA	2	NA	+	2287	NA	105375613	72182
84288	chr22	11064689	0.115078	0.571046	-0.455968	0.124755	-3.65491	0.0181087	0.0129113	0.00025727	0.00689737	0.997841	FRG1FP	NR_132320	upstream	upstream	102996	NA	NA	NA	8	NA	-	19998	NA	102723780	47084
84291	chr22	11064783	0.115078	0.571046	-0.455968	0.124755	-3.65491	0.0181087	0.0129113	0.00025727	0.00689737	0.997841	FRG1FP	NR_132320	upstream	upstream	103090	NA	NA	NA	8	NA	-	19998	NA	102723780	47084
23915	chr5	17523478	0.6114	0.392153	0.219247	0.0600656	3.65012	0.0187971	0.012681	0.000262116	0.00701677	0.976443	TAF11L4	NM_001401697 NP_001388626	close to 3'	close to 3'	1677	NA	NA	NA	1	NA	+	596	NA	391746	194632
40573	chr9	43764138	0.759414	0.550736	0.208678	0.0571977	3.64837	0.0172547	0.0131523	0.000263911	0.00705639	0.971286	LOC102724904	NR_160669	downstream	downstream	635170	NA	NA	NA	2	NA	+	2601	NA	102724904	50811
52168	chr13	16741824	0.503842	0.149026	0.354816	0.0972807	3.64734	0.0180556	0.0129113	0.000264966	0.00707403	0.995597	FAM230C	NR_027278	upstream	upstream	1453424	NA	NA	NA	4	NA	+	32839	NA	26080	159034
15271	chr3	90868998	0.702087	0.394867	0.307219	0.0842379	3.64705	0.0854283	0.0128078	0.000265271	0.00708006	0.993053	LOC101930420	NM_001393576 NR_172933	downstream	downstream	547858	NA	NA	NA	3	NA	-	43308	NA	101930420	43616
9819	chr1	228614969	0.725288	0.44476	0.280528	0.0769261	3.64672	0.0178182	0.0129113	0.000265612	0.00708704	0.990532	RNA5S3	NR_023365	promoter	promoter	101	NA	NA	NA	1	NA	-	118	NA	100169754	5896
47254	chr10	133671119	0.675682	0.472364	0.203319	0.055765	3.646	0.0189839	0.0126626	0.000266357	0.00710482	0.968041	FRG2B	NM_001080998 NP_001074467	upstream	upstream	44324	NA	NA	NA	4	NA	-	2900	NA	441581	207022
77295	chr21	8399017	0.5112	0.302087	0.209113	0.0574624	3.63913	0.0181087	0.0127482	0.000273557	0.00727736	0.971209	RNA5-8SN3	NR_146153	downstream	downstream	3410	NA	NA	NA	1	NA	+	152	NA	109910381	94550
17822	chr4	9331434	0.114211	0.385277	-0.271066	0.0745091	-3.63802	0.0160952	0.0126316	0.000274743	0.00730455	0.98916	USP17L25	NM_001242326 NP_001229255	inside exon	inside	1523	inside exon	0	1	1	inside transcription region	+	1592	NA	728373	277532
56790	chr15	20311407	0.722288	0.168509	0.553778	0.152226	3.63786	0.0181087	0.0129113	0.000274909	0.00730681	0.998572	LOC124903442	XM_047433398 XM_047443237 XM_047443238 XM_047446556 XP_047289354 XP_047299193 XP_047299194 XP_047302512 XR_007069232 XR_007069233 XR_007069234 XR_007069235 XR_007069236	downstream	downstream	9900	NA	NA	NA	2	NA	+	7247	NA	124903442	112219
77385	chr21	8400431	0.337724	0.14822	0.189504	0.0521082	3.63675	0.0184184	0.012962	0.000276103	0.00732765	0.957071	RNA5-8SN3	NR_146153	downstream	downstream	4824	NA	NA	NA	1	NA	+	152	NA	109910381	94550
77386	chr21	8400433	0.337724	0.14822	0.189504	0.0521082	3.63675	0.0184184	0.012962	0.000276103	0.00732765	0.957071	RNA5-8SN3	NR_146153	downstream	downstream	4826	NA	NA	NA	1	NA	+	152	NA	109910381	94550
23917	chr5	17523562	0.570212	0.359381	0.210831	0.0579814	3.63618	0.0189234	0.0122538	0.000276714	0.0073417	0.972029	TAF11L5	NM_001401699 NP_001388628	promoter	promoter	1673	NA	NA	NA	1	NA	+	596	NA	646066	261927
77290	chr21	8398978	0.497832	0.285196	0.212636	0.0584886	3.63552	0.0181087	0.0127391	0.000277425	0.00735621	0.972934	RNA5-8SN3	NR_146153	downstream	downstream	3371	NA	NA	NA	1	NA	+	152	NA	109910381	94550
1401	chr1	75135567	0.468302	0.768784	-0.300481	0.0826827	-3.63415	0.0181087	0.0129113	0.000278899	0.00738476	0.99234	LHX8	NM_001001933 NM_001256114 NP_001001933 NP_001243043 XM_017001316 XM_017001317 XM_047421040 XM_054336668 XM_054336669 XP_016856805 XP_016856806 XP_047276996 XP_054192643 XP_054192644	inside intron	inside	1179	inside intron	-866	1	9	inside transcription region	+	27145	NA	431707	203274
1397	chr1	75135414	0.468302	0.768784	-0.300481	0.082683	-3.63414	0.0181087	0.0129113	0.000278915	0.00738476	0.99234	LHX8	NM_001001933 NM_001256114 NP_001001933 NP_001243043 XM_017001316 XM_017001317 XM_047421040 XM_054336668 XM_054336669 XP_016856805 XP_016856806 XP_047276996 XP_054192643 XP_054192644	inside intron	inside	1026	inside intron	-713	1	9	inside transcription region	+	27145	NA	431707	203274
70560	chr20	26937879	0.892046	0.44496	0.447085	0.123039	3.63368	0.019268	0.0126316	0.000279409	0.00739565	0.99761	LOC124904967	XR_007067751	upstream	upstream	686333	NA	NA	NA	2	NA	-	2001	NA	124904967	114846
58408	chr16	9540898	0.121356	0.671681	-0.550325	0.15157	-3.63082	0.0181087	0.0129113	0.000282526	0.00746272	0.998525	LOC132205950	NR_188388	promoter	promoter	1062	NA	NA	NA	6	NA	+	31965	NA	132205950	120240
87526	chrX	115865259	0.525619	0.718166	-0.192547	0.0530336	-3.63065	0.0175793	0.0129113	0.000282705	0.00746525	0.959512	DANT1	NR_147172 NR_147173	inside intron	inside	22615	inside intron	-22077	3	4	inside transcription region	+	62820	NA	106029310	83703
84215	chr22	10778476	0.147087	0.596268	-0.449181	0.123793	-3.62847	0.0175353	0.0129113	0.000285106	0.00752643	0.997608	LOC105379418	XR_007090814 XR_950596 XR_950597	downstream	downstream	36384	NA	NA	NA	3	NA	+	10989	NA	105379418	82197
62747	chr17	22381145	0.632445	0.21044	0.422005	0.116505	3.62221	0.0175353	0.0129113	0.000292092	0.00767814	0.997148	LOC107987246	XR_001752818	upstream	upstream	2911	NA	NA	NA	2	NA	+	1189	NA	107987246	92387
62744	chr17	22381062	0.632445	0.21044	0.422005	0.116531	3.6214	0.0191665	0.0129113	0.000293009	0.00769873	0.997142	LOC107987246	XR_001752818	upstream	upstream	2994	NA	NA	NA	2	NA	+	1189	NA	107987246	92387
17820	chr4	9331390	0.105781	0.347719	-0.241938	0.0668261	-3.62041	0.0186184	0.0126316	0.000294132	0.0077237	0.983165	USP17L25	NM_001242326 NP_001229255	inside exon	inside	1479	inside exon	0	1	1	inside transcription region	+	1592	NA	728373	277532
85387	chrX	49542617	0.793197	0.442966	0.350231	0.0968021	3.61801	0.018269	0.0129113	0.000296881	0.00777926	0.995132	GAGE12D	NM_001127199 NP_001120671	inside intron	inside	884	inside intron	262	2	5	5' UTR	+	7361	NA	100132399	4846
21800	chr4	50357325	0.674871	0.441417	0.233454	0.0645266	3.61795	0.027543	0.0123912	0.000296943	0.00777926	0.98069	LOC101927209	XR_001741685 XR_001741686 XR_007058112 XR_007058113 XR_007058114 XR_007074614 XR_007074615 XR_007074616 XR_925288	downstream	downstream	1193843	NA	NA	NA	2	NA	+	44374	NA	101927209	28058
52289	chr13	16758892	0.608426	0.24163	0.366796	0.101498	3.61384	0.0172764	0.0130043	0.000301699	0.00789472	0.995715	FAM230C	NR_027278	upstream	upstream	1436356	NA	NA	NA	4	NA	+	32839	NA	26080	159034
52286	chr13	16758828	0.67543	0.276769	0.398661	0.110465	3.60895	0.0193394	0.0126316	0.00030744	0.0080214	0.996574	FAM230C	NR_027278	upstream	upstream	1436420	NA	NA	NA	4	NA	+	32839	NA	26080	159034
26799	chr6	59057056	0.805136	0.582761	0.222374	0.0616641	3.60622	0.022002	0.0129113	0.000310689	0.00808967	0.976402	LOC124901336	XR_007059628	upstream	upstream	1018670	NA	NA	NA	2	NA	-	4804	NA	124901336	108641
9818	chr1	228614964	0.725288	0.44476	0.280528	0.0779435	3.59912	0.0192911	0.0129113	0.000319298	0.0082921	0.989725	RNA5S3	NR_023365	promoter	promoter	96	NA	NA	NA	1	NA	-	118	NA	100169754	5896
87530	chrX	115865297	0.525515	0.710708	-0.185193	0.051463	-3.59856	0.0179781	0.0129113	0.000319986	0.00830758	0.95108	DANT1	NR_147172 NR_147173	inside intron	inside	22653	inside intron	-22115	3	4	inside transcription region	+	62820	NA	106029310	83703
10025	chr1	228622424	0.809934	0.623549	0.186386	0.0518138	3.59722	0.0182527	0.0129113	0.00032164	0.00834567	0.952266	RNA5S6	NR_023368	promoter	promoter	859	NA	NA	NA	1	NA	-	118	NA	100169757	5899
87415	chrX	115862870	0.711235	0.526877	0.184358	0.0512756	3.59543	0.0199521	0.0132388	0.000323859	0.00837896	0.950034	DANT1	NR_147172 NR_147173	inside intron	inside	20226	inside intron	-19688	3	4	inside transcription region	+	62820	NA	106029310	83703
17819	chr4	9331381	0.105781	0.347719	-0.241938	0.0673003	-3.5949	0.0187695	0.0134697	0.000324513	0.00839346	0.982529	USP17L25	NM_001242326 NP_001229255	inside exon	inside	1470	inside exon	0	1	1	inside transcription region	+	1592	NA	728373	277532
43312	chr10	40598186	0.624387	0.413949	0.210438	0.0586295	3.58929	0.320892	0.0129512	0.000331578	0.00856136	0.970195	LOC105378267	XR_001747432 XR_007081401 XR_951777	downstream	downstream	1643724	NA	NA	NA	5	NA	-	49359	NA	105378267	78809
87531	chrX	115865303	0.516572	0.707233	-0.190661	0.0531499	-3.58723	0.0169502	0.0129113	0.000334204	0.00861932	0.955974	DANT1	NR_147172 NR_147173	inside intron	inside	22659	inside intron	-22121	3	4	inside transcription region	+	62820	NA	106029310	83703
64365	chr17	73449862	0.295246	0.727588	-0.432343	0.12066	-3.58316	0.0196017	0.0129113	0.000339468	0.00874239	0.997065	SDK2	NM_001144952 NM_019064 NP_001138424 XM_011524914 XM_011524915 XM_011524916 XM_047436313 XM_054316534 XM_054316535 XM_054316536 XM_054316537 XP_011523216 XP_011523217 XP_011523218 XP_047292269 XP_054172509 XP_054172510 XP_054172511 XP_054172512	upstream	upstream	12093	NA	NA	NA	33	NA	-	80399	NA	54549	227526
77346	chr21	8399905	0.370499	0.146417	0.224082	0.0625916	3.58007	0.0181087	0.0129113	0.000343501	0.00883607	0.976283	RNA5-8SN3	NR_146153	downstream	downstream	4298	NA	NA	NA	1	NA	+	152	NA	109910381	94550
77297	chr21	8399039	0.50664	0.304025	0.202615	0.0566401	3.57724	0.0181087	0.0127493	0.000347239	0.00891363	0.964984	RNA5-8SN3	NR_146153	downstream	downstream	3432	NA	NA	NA	1	NA	+	152	NA	109910381	94550
77299	chr21	8399043	0.50664	0.304025	0.202615	0.0566401	3.57724	0.0181087	0.0127493	0.000347239	0.00891363	0.964984	RNA5-8SN3	NR_146153	downstream	downstream	3436	NA	NA	NA	1	NA	+	152	NA	109910381	94550
77300	chr21	8399045	0.50664	0.304025	0.202615	0.0566401	3.57724	0.0181087	0.0127493	0.000347239	0.00891363	0.964984	RNA5-8SN3	NR_146153	downstream	downstream	3438	NA	NA	NA	1	NA	+	152	NA	109910381	94550
10014	chr1	228622174	0.789664	0.59545	0.194214	0.0543301	3.57471	0.0184367	0.0129113	0.00035062	0.0089805	0.95855	RNA5S6	NR_023368	promoter	promoter	609	NA	NA	NA	1	NA	-	118	NA	100169757	5899
1387	chr1	75135200	0.504474	0.789087	-0.284613	0.0796893	-3.57153	0.0181087	0.0129113	0.0003549	0.00905902	0.989739	LHX8	NM_001001933 NM_001256114 NP_001001933 NP_001243043 XM_017001316 XM_017001317 XM_047421040 XM_054336668 XM_054336669 XP_016856805 XP_016856806 XP_047276996 XP_054192643 XP_054192644	inside intron	inside	812	inside intron	-499	1	9	inside transcription region	+	27145	NA	431707	203274
1388	chr1	75135207	0.504474	0.789087	-0.284613	0.0796893	-3.57153	0.0181087	0.0129113	0.0003549	0.00905902	0.989739	LHX8	NM_001001933 NM_001256114 NP_001001933 NP_001243043 XM_017001316 XM_017001317 XM_047421040 XM_054336668 XM_054336669 XP_016856805 XP_016856806 XP_047276996 XP_054192643 XP_054192644	inside intron	inside	819	inside intron	-506	1	9	inside transcription region	+	27145	NA	431707	203274
1389	chr1	75135209	0.504474	0.789087	-0.284613	0.0796893	-3.57153	0.0181087	0.0129113	0.0003549	0.00905902	0.989739	LHX8	NM_001001933 NM_001256114 NP_001001933 NP_001243043 XM_017001316 XM_017001317 XM_047421040 XM_054336668 XM_054336669 XP_016856805 XP_016856806 XP_047276996 XP_054192643 XP_054192644	inside intron	inside	821	inside intron	-508	1	9	inside transcription region	+	27145	NA	431707	203274
77389	chr21	8400479	0.34203	0.151961	0.190069	0.0532246	3.57108	0.0184245	0.0129635	0.000355508	0.00906678	0.954701	RNA5-8SN3	NR_146153	downstream	downstream	4872	NA	NA	NA	1	NA	+	152	NA	109910381	94550
77390	chr21	8400481	0.34203	0.151961	0.190069	0.0532246	3.57108	0.0184245	0.0129635	0.000355508	0.00906678	0.954701	RNA5-8SN3	NR_146153	downstream	downstream	4874	NA	NA	NA	1	NA	+	152	NA	109910381	94550
40570	chr9	43764124	0.759414	0.550736	0.208678	0.0584406	3.57077	0.0360103	0.0131523	0.000355928	0.00907489	0.968532	LOC102724904	NR_160669	downstream	downstream	635156	NA	NA	NA	2	NA	+	2601	NA	102724904	50811
50207	chr12	35499851	0.763143	0.446729	0.316414	0.0887093	3.56686	0.0219992	0.0129113	0.000361284	0.0091905	0.992649	LINC02963	NR_185896	upstream	upstream	1280414	NA	NA	NA	3	NA	-	28404	NA	123706542	105725
26805	chr6	59057241	0.74528	0.558558	0.186722	0.052352	3.56667	0.0233769	0.0129113	0.000361548	0.009192	0.951192	LOC124901336	XR_007059628	upstream	upstream	1018855	NA	NA	NA	2	NA	-	4804	NA	124901336	108641
2151	chr1	122527683	0.731721	0.471158	0.260562	0.0731685	3.56113	0.0189527	0.0126316	0.000369266	0.00935596	0.985898	EMBP1	NR_003955	downstream	downstream	989879	NA	NA	NA	6	NA	+	27104	NA	647121	262938
77288	chr21	8398967	0.489035	0.282784	0.206251	0.0579195	3.56099	0.0181087	0.0127379	0.00036946	0.00935596	0.966707	RNA5-8SN3	NR_146153	downstream	downstream	3360	NA	NA	NA	1	NA	+	152	NA	109910381	94550
77289	chr21	8398975	0.489035	0.282784	0.206251	0.0579195	3.56099	0.0181087	0.0127379	0.00036946	0.00935596	0.966707	RNA5-8SN3	NR_146153	downstream	downstream	3368	NA	NA	NA	1	NA	+	152	NA	109910381	94550
52660	chr13	16796138	0.389094	0.810879	-0.421785	0.118503	-3.55929	0.018609	0.0126316	0.000371861	0.00940641	0.996696	FAM230C	NR_027278	upstream	upstream	1399110	NA	NA	NA	4	NA	+	32839	NA	26080	159034
52658	chr13	16796040	0.389094	0.810879	-0.421785	0.118506	-3.55918	0.018609	0.012979	0.00037201	0.00940724	0.996695	FAM230C	NR_027278	upstream	upstream	1399208	NA	NA	NA	4	NA	+	32839	NA	26080	159034
84289	chr22	11064775	0.115078	0.571046	-0.455968	0.128352	-3.55249	0.0181886	0.0129113	0.0003816	0.00961444	0.997234	FRG1FP	NR_132320	upstream	upstream	103082	NA	NA	NA	8	NA	-	19998	NA	102723780	47084
21893	chr4	50404406	0.538422	0.788126	-0.249704	0.070329	-3.55052	0.0175594	0.0129896	0.000384476	0.00967872	0.983358	LOC101927209	XR_001741685 XR_001741686 XR_007058112 XR_007058113 XR_007058114 XR_007074614 XR_007074615 XR_007074616 XR_925288	downstream	downstream	1240924	NA	NA	NA	2	NA	+	44374	NA	101927209	28058
22886	chr4	190084348	0.869445	0.671963	0.197483	0.0556432	3.54909	0.0176336	0.0124957	0.000386565	0.00972584	0.960107	DBET	NR_121644	downstream	downstream	19115	NA	NA	NA	1	NA	+	681	NA	100419743	9093
1390	chr1	75135256	0.488855	0.763166	-0.274312	0.0774887	-3.54002	0.0181087	0.0129113	0.000400095	0.0100296	0.987761	LHX8	NM_001001933 NM_001256114 NP_001001933 NP_001243043 XM_017001316 XM_017001317 XM_047421040 XM_054336668 XM_054336669 XP_016856805 XP_016856806 XP_047276996 XP_054192643 XP_054192644	inside intron	inside	868	inside intron	-555	1	9	inside transcription region	+	27145	NA	431707	203274
26812	chr6	59057358	0.697769	0.486268	0.211501	0.0598393	3.53448	0.0151307	0.0131899	0.000408571	0.0102078	0.968793	LOC124901336	XR_007059628	upstream	upstream	1018972	NA	NA	NA	2	NA	-	4804	NA	124901336	108641
16600	chr3	163645435	0.281739	0.695641	-0.413902	0.117185	-3.53203	0.0183497	0.0129113	0.000412382	0.0102858	0.99631	LINC01192	NR_033945	upstream	upstream	283872	NA	NA	NA	8	NA	-	161940	NA	647107	262909
16601	chr3	163645456	0.281739	0.695641	-0.413902	0.117185	-3.53203	0.0183497	0.0129113	0.000412382	0.0102858	0.99631	LINC01192	NR_033945	upstream	upstream	283893	NA	NA	NA	8	NA	-	161940	NA	647107	262909
16602	chr3	163645472	0.281739	0.695641	-0.413902	0.117185	-3.53203	0.0183497	0.0129113	0.000412382	0.0102858	0.99631	LINC01192	NR_033945	upstream	upstream	283909	NA	NA	NA	8	NA	-	161940	NA	647107	262909
87511	chrX	115864999	0.506001	0.70647	-0.200469	0.05677	-3.53125	0.0193606	0.0129113	0.000413602	0.0103105	0.961616	DANT1	NR_147172 NR_147173	inside intron	inside	22355	inside intron	-21817	3	4	inside transcription region	+	62820	NA	106029310	83703
88626	chrY	56874522	0.171937	0.424497	-0.25256	0.0716232	-3.52623	0.0182374	0.0126316	0.000421514	0.0104872	0.983416	VAMP7	NM_001145149 NM_001185183 NM_005638 NP_001138621 NP_001172112 NP_005629 NR_033714 NR_033715 XM_011531188 XM_011545653 XM_017029760 XM_017030063 XM_054327626 XM_054327627 XM_054328322 XM_054328323 XM_054328324 XM_054328325 XP_011529490 XP_011543955 XP_016885249 XP_016885552 XP_054183601 XP_054183602 XP_054184297 XP_054184298 XP_054184299 XP_054184300	upstream	upstream	193343	NA	NA	NA	8	NA	+	62424	NA	6845	271227
88631	chrY	56874639	0.171937	0.424497	-0.25256	0.0716269	-3.52605	0.0182374	0.0131283	0.000421807	0.0104913	0.983412	VAMP7	NM_001145149 NM_001185183 NM_005638 NP_001138621 NP_001172112 NP_005629 NR_033714 NR_033715 XM_011531188 XM_011545653 XM_017029760 XM_017030063 XM_054327626 XM_054327627 XM_054328322 XM_054328323 XM_054328324 XM_054328325 XP_011529490 XP_011543955 XP_016885249 XP_016885552 XP_054183601 XP_054183602 XP_054184297 XP_054184298 XP_054184299 XP_054184300	upstream	upstream	193226	NA	NA	NA	8	NA	+	62424	NA	6845	271227
88630	chrY	56874626	0.171937	0.424497	-0.25256	0.0716283	-3.52598	0.0182374	0.0133086	0.000421914	0.0104913	0.98341	VAMP7	NM_001145149 NM_001185183 NM_005638 NP_001138621 NP_001172112 NP_005629 NR_033714 NR_033715 XM_011531188 XM_011545653 XM_017029760 XM_017030063 XM_054327626 XM_054327627 XM_054328322 XM_054328323 XM_054328324 XM_054328325 XP_011529490 XP_011543955 XP_016885249 XP_016885552 XP_054183601 XP_054183602 XP_054184297 XP_054184298 XP_054184299 XP_054184300	upstream	upstream	193239	NA	NA	NA	8	NA	+	62424	NA	6845	271227
17827	chr4	9331619	0.169829	0.441023	-0.271194	0.0769379	-3.52484	0.0197055	0.0131437	0.000423741	0.0105309	0.986963	USP17L25	NM_001242326 NP_001229255	close to 3'	close to 3'	1708	NA	NA	NA	1	NA	+	1592	NA	728373	277532
85154	chrX	24681274	0.706847	0.280325	0.426522	0.121016	3.52451	0.0175353	0.0129113	0.000424262	0.010538	0.996521	PCYT1B	NM_001163264 NM_001163265 NM_004845 NP_001156736 NP_001156737 NP_004836 XM_017029977 XM_054328177 XP_016885466 XP_054184152	upstream	upstream	8597	NA	NA	NA	8	NA	-	114590	NA	9468	320036
55785	chr13	28820633	0.435435	0.204549	0.230886	0.0655472	3.52244	0.0185795	0.0129113	0.000427587	0.0106147	0.977078	MTUS2	NM_001033602 NM_001366650 NM_001366651 NM_001384605 NM_001384606 NM_015233 NP_001028774 NP_001353579 NP_001353580 NP_001371534 NP_001371535 NP_056048 XM_011535019 XM_011535022 XM_017020500 XM_017020501 XM_024449335 XM_047430227 XM_047430228 XM_047430229 XM_054374343 XM_054374344 XM_054374345 XM_054374346 XM_054374347 XM_054374348 XM_054374349 XM_054374350 XP_011533321 XP_011533324 XP_016875989 XP…	inside intron	inside	294	inside intron	-21	1	16	5' UTR	+	685608	NA	23281	148333
36248	chr7	158148038	0.238947	0.427317	-0.188369	0.0535245	-3.51931	0.0181087	0.0129113	0.000432673	0.0107172	0.950631	LOC105375613	XR_007078071 XR_928274	downstream	downstream	160869	NA	NA	NA	2	NA	+	2287	NA	105375613	72182
36173	chr7	157717770	0.120811	0.671681	-0.55087	0.156677	-3.51596	0.0181993	0.0129113	0.000438163	0.0108292	0.998013	PTPRN2	NM_001308267 NM_001308268 NM_002847 NM_130842 NM_130843 NP_001295196 NP_001295197 NP_002838 NP_570857 NP_570858 XM_011516446 XM_011516447 XM_011516448 XM_011516449 XM_017012475 XM_017012476 XM_047420678 XM_047420679 XM_047420680 XM_054358737 XM_054358738 XM_054358739 XM_054358740 XM_054358741 XM_054358742 XM_054358743 XM_054358744 XM_054358745 XP_011514748 XP_011514749 XP_011514750 XP_011514751 X…	upstream	upstream	96261	NA	NA	NA	10	NA	-	81172	NA	5799	248798
36174	chr7	157717856	0.120811	0.671681	-0.55087	0.156677	-3.51596	0.0181993	0.0129113	0.000438163	0.0108292	0.998013	PTPRN2	NM_001308267 NM_001308268 NM_002847 NM_130842 NM_130843 NP_001295196 NP_001295197 NP_002838 NP_570857 NP_570858 XM_011516446 XM_011516447 XM_011516448 XM_011516449 XM_017012475 XM_017012476 XM_047420678 XM_047420679 XM_047420680 XM_054358737 XM_054358738 XM_054358739 XM_054358740 XM_054358741 XM_054358742 XM_054358743 XM_054358744 XM_054358745 XP_011514748 XP_011514749 XP_011514750 XP_011514751 X…	upstream	upstream	96347	NA	NA	NA	10	NA	-	81172	NA	5799	248798
36998	chr8	37734290	0.120811	0.671681	-0.55087	0.156677	-3.51596	0.0181993	0.0129113	0.000438163	0.0108292	0.998013	ERLIN2	NM_001003790 NM_001003791 NM_001362878 NM_001362880 NM_007175 NP_001003790 NP_001003791 NP_001349807 NP_001349809 NP_009106 XM_047421307 XM_047421308 XM_054359677 XM_054359678 XP_047277263 XP_047277264 XP_054215652 XP_054215653	promoter	promoter	2311	NA	NA	NA	3	NA	+	4113	NA	11160	96997
36999	chr8	37734335	0.120811	0.671681	-0.55087	0.156677	-3.51596	0.0181993	0.0129113	0.000438163	0.0108292	0.998013	ERLIN2	NM_001003790 NM_001003791 NM_001362878 NM_001362880 NM_007175 NP_001003790 NP_001003791 NP_001349807 NP_001349809 NP_009106 XM_047421307 XM_047421308 XM_054359677 XM_054359678 XP_047277263 XP_047277264 XP_054215652 XP_054215653	promoter	promoter	2266	NA	NA	NA	3	NA	+	4113	NA	11160	96997
47314	chr10	133681210	0.753687	0.486302	0.267385	0.0761244	3.51248	0.0183052	0.0129113	0.000443946	0.0109572	0.986056	FRG2B	NM_001080998 NP_001074467	upstream	upstream	54415	NA	NA	NA	4	NA	-	2900	NA	441581	207022
47313	chr10	133681200	0.753687	0.486302	0.267385	0.076129	3.51227	0.0187004	0.0129113	0.000444298	0.0109597	0.986051	FRG2B	NM_001080998 NP_001074467	upstream	upstream	54405	NA	NA	NA	4	NA	-	2900	NA	441581	207022
1398	chr1	75135462	0.466293	0.76486	-0.298567	0.0850168	-3.51186	0.0181087	0.0129113	0.000444977	0.0109648	0.990246	LHX8	NM_001001933 NM_001256114 NP_001001933 NP_001243043 XM_017001316 XM_017001317 XM_047421040 XM_054336668 XM_054336669 XP_016856805 XP_016856806 XP_047276996 XP_054192643 XP_054192644	inside intron	inside	1074	inside intron	-761	1	9	inside transcription region	+	27145	NA	431707	203274
1399	chr1	75135464	0.466293	0.76486	-0.298567	0.0850168	-3.51186	0.0181087	0.0129113	0.000444977	0.0109648	0.990246	LHX8	NM_001001933 NM_001256114 NP_001001933 NP_001243043 XM_017001316 XM_017001317 XM_047421040 XM_054336668 XM_054336669 XP_016856805 XP_016856806 XP_047276996 XP_054192643 XP_054192644	inside intron	inside	1076	inside intron	-763	1	9	inside transcription region	+	27145	NA	431707	203274
9851	chr1	228615751	0.7368	0.538922	0.197878	0.0563459	3.51185	0.0170096	0.0129113	0.000444997	0.0109648	0.958815	RNA5S3	NR_023365	promoter	promoter	883	NA	NA	NA	1	NA	-	118	NA	100169754	5896
9917	chr1	228617362	0.69384	0.427874	0.265966	0.0758093	3.50835	0.0172531	0.0129113	0.000450891	0.0110823	0.985711	RNA5S4	NR_023366	promoter	promoter	253	NA	NA	NA	1	NA	-	118	NA	100169755	5897
1825	chr1	122251325	0.630458	0.323768	0.30669	0.0874276	3.50794	0.0217939	0.0124946	0.000451595	0.011092	0.990966	EMBP1	NR_003955	downstream	downstream	713521	NA	NA	NA	6	NA	+	27104	NA	647121	262938
87533	chrX	115865329	0.514347	0.707233	-0.192886	0.0549864	-3.50789	0.0175521	0.0129113	0.00045168	0.011092	0.954415	DANT1	NR_147172 NR_147173	inside intron	inside	22685	inside intron	-22147	3	4	inside transcription region	+	62820	NA	106029310	83703
21891	chr4	50404396	0.538422	0.788126	-0.249704	0.0712451	-3.50486	0.0192591	0.0129896	0.00045684	0.0111889	0.982191	LOC101927209	XR_001741685 XR_001741686 XR_007058112 XR_007058113 XR_007058114 XR_007074614 XR_007074615 XR_007074616 XR_925288	downstream	downstream	1240914	NA	NA	NA	2	NA	+	44374	NA	101927209	28058
2750	chr1	122625267	0.593743	0.785521	-0.191778	0.05475	-3.50279	0.0251136	0.0129113	0.00046042	0.0112642	0.953161	EMBP1	NR_003955	downstream	downstream	1087463	NA	NA	NA	6	NA	+	27104	NA	647121	262938
48001	chr11	17476437	0.530908	0.194313	0.336595	0.0961127	3.50208	0.0181087	0.0129113	0.000461638	0.0112748	0.993088	LOC124902641	XR_007062609	promoter	promoter	95	NA	NA	NA	2	NA	+	15836	NA	124902641	110964
47333	chr10	133683663	0.487896	0.291408	0.196488	0.0561527	3.49918	0.0213416	0.0130313	0.000466691	0.0113834	0.957131	FRG2B	NM_001080998 NP_001074467	upstream	upstream	56868	NA	NA	NA	4	NA	-	2900	NA	441581	207022
9913	chr1	228617165	0.80254	0.503957	0.298583	0.085393	3.49657	0.0174096	0.0129113	0.000471272	0.0114827	0.989979	RNA5S4	NR_023366	promoter	promoter	56	NA	NA	NA	1	NA	-	118	NA	100169755	5897
85494	chrX	58849717	0.223919	0.712555	-0.488635	0.139852	-3.49393	0.0181087	0.0126316	0.000475957	0.0115747	0.997286	ZXDA	NM_007156 NP_009087	upstream	upstream	939259	NA	NA	NA	1	NA	-	5028	NA	7789	284475
85388	chrX	49542623	0.793197	0.442966	0.350231	0.100246	3.49372	0.0185872	0.0129113	0.000476341	0.0115747	0.993726	GAGE12D	NM_001127199 NP_001120671	inside intron	inside	890	inside intron	256	2	5	5' UTR	+	7361	NA	100132399	4846
85389	chrX	49542625	0.793197	0.442966	0.350231	0.100246	3.49372	0.0185872	0.0129113	0.000476341	0.0115747	0.993726	GAGE12D	NM_001127199 NP_001120671	inside intron	inside	892	inside intron	254	2	5	5' UTR	+	7361	NA	100132399	4846
77294	chr21	8399007	0.5112	0.302087	0.209113	0.0599317	3.4892	0.0186885	0.0130376	0.000484475	0.0117373	0.965669	RNA5-8SN3	NR_146153	downstream	downstream	3400	NA	NA	NA	1	NA	+	152	NA	109910381	94550
77296	chr21	8399023	0.5112	0.302087	0.209113	0.0599317	3.4892	0.0186885	0.0130376	0.000484475	0.0117373	0.965669	RNA5-8SN3	NR_146153	downstream	downstream	3416	NA	NA	NA	1	NA	+	152	NA	109910381	94550
53971	chr13	17642262	0.413993	0.693603	-0.27961	0.0802018	-3.48633	0.0175353	0.013102	0.000489704	0.0118479	0.987438	FAM230C	NR_027278	upstream	upstream	552986	NA	NA	NA	4	NA	+	32839	NA	26080	159034
57093	chr15	28893064	0.321101	0.776326	-0.455225	0.130773	-3.48104	0.0183975	0.0129113	0.000499471	0.0120647	0.996711	APBA2	NM_001130414 NM_001353788 NM_001353789 NM_001353790 NM_001353791 NM_001353792 NM_001353793 NM_001353794 NM_001353795 NM_001353796 NM_001353797 NM_001379685 NM_005503 NP_001123886 NP_001340717 NP_001340718 NP_001340719 NP_001340720 NP_001340721 NP_001340722 NP_001340723 NP_001340724 NP_001340725 NP_001340726 NP_001366614 NP_005494 XM_011521488 XM_011521489 XM_011521490 XM_011521491 XM_011521492 XM…	inside intron	inside	6901	inside intron	809	2	6	5' UTR	+	167734	NA	321	179579
47245	chr10	133671011	0.696289	0.488765	0.207525	0.059633	3.48003	0.019908	0.0126439	0.000501353	0.0121003	0.964314	FRG2B	NM_001080998 NP_001074467	upstream	upstream	44216	NA	NA	NA	4	NA	-	2900	NA	441581	207022
87756	chrX	120116598	0.761873	0.251509	0.510364	0.146666	3.47977	0.0181087	0.0129113	0.000501836	0.0121055	0.997444	RHOXF1	NM_139282 NP_644811 XM_011531281 XM_054326545 XP_011529583 XP_054182520	promoter	promoter	685	NA	NA	NA	3	NA	-	6862	NA	158800	130163
87757	chrX	120116600	0.761873	0.251509	0.510364	0.146666	3.47977	0.0181087	0.0129113	0.000501836	0.0121055	0.997444	RHOXF1	NM_139282 NP_644811 XM_011531281 XM_054326545 XP_011529583 XP_054182520	promoter	promoter	687	NA	NA	NA	3	NA	-	6862	NA	158800	130163
15272	chr3	90869084	0.660949	0.362879	0.298071	0.0857854	3.47461	0.0286831	0.0131179	0.000511595	0.0123077	0.989527	LOC101930420	NM_001393576 NR_172933	downstream	downstream	547772	NA	NA	NA	3	NA	-	43308	NA	101930420	43616
69675	chr19	50106821	0.670864	0.450484	0.22038	0.0636155	3.46426	0.0181087	0.0126316	0.000531697	0.0127365	0.970776	ZNF473CR	NR_027257 NR_138096	downstream	downstream	31698	NA	NA	NA	2	NA	+	779	NA	400710	196895
75482	chr21	8230315	0.220344	0.474941	-0.254597	0.0735323	-3.46238	0.024233	0.012907	0.000535425	0.0128121	0.982243	RNA5-8SN2	NR_146147	downstream	downstream	17743	NA	NA	NA	1	NA	+	152	NA	109864281	94453
47261	chr10	133671230	0.65952	0.467406	0.192114	0.0555499	3.4584	0.0173005	0.0125968	0.000543387	0.0129749	0.951364	FRG2B	NM_001080998 NP_001074467	upstream	upstream	44435	NA	NA	NA	4	NA	-	2900	NA	441581	207022
84290	chr22	11064782	0.115078	0.571046	-0.455968	0.131851	-3.45821	0.0182761	0.0129113	0.000543769	0.0129806	0.996543	FRG1FP	NR_132320	upstream	upstream	103089	NA	NA	NA	8	NA	-	19998	NA	102723780	47084
87092	chrX	71780049	0.676291	0.168509	0.507782	0.146922	3.45613	0.0181087	0.0129113	0.000547994	0.013057	0.997262	LOC100132741	NR_034004	inside intron	inside	4332	inside intron	481	3	4	inside transcription region	-	6163	NA	100132741	5016
87093	chrX	71780083	0.676291	0.168509	0.507782	0.146922	3.45613	0.0181087	0.0129113	0.000547994	0.013057	0.997262	LOC100132741	NR_034004	inside intron	inside	4298	inside intron	447	3	4	inside transcription region	-	6163	NA	100132741	5016
87094	chrX	71780114	0.676291	0.168509	0.507782	0.146922	3.45613	0.0181087	0.0129113	0.000547994	0.013057	0.997262	LOC100132741	NR_034004	inside intron	inside	4267	inside intron	416	3	4	inside transcription region	-	6163	NA	100132741	5016
87095	chrX	71780118	0.676291	0.168509	0.507782	0.146922	3.45613	0.0181087	0.0129113	0.000547994	0.013057	0.997262	LOC100132741	NR_034004	inside intron	inside	4263	inside intron	412	3	4	inside transcription region	-	6163	NA	100132741	5016
21819	chr4	50358313	0.720359	0.479403	0.240956	0.0697263	3.45575	0.0271909	0.0123457	0.000548773	0.0130721	0.97839	LOC101927209	XR_001741685 XR_001741686 XR_007058112 XR_007058113 XR_007058114 XR_007074614 XR_007074615 XR_007074616 XR_925288	downstream	downstream	1194831	NA	NA	NA	2	NA	+	44374	NA	101927209	28058
47335	chr10	133683665	0.487896	0.291408	0.196488	0.0568621	3.45553	0.0224964	0.0130313	0.000549219	0.0130758	0.955141	FRG2B	NM_001080998 NP_001074467	upstream	upstream	56870	NA	NA	NA	4	NA	-	2900	NA	441581	207022
4273	chr1	123644450	0.293347	0.725575	-0.432228	0.125236	-3.4513	0.0183627	0.0126316	0.000557899	0.0132648	0.996019	EMBP1	NR_003955	downstream	downstream	2106646	NA	NA	NA	6	NA	+	27104	NA	647121	262938
36241	chr7	158147924	0.197328	0.404194	-0.206866	0.0600422	-3.44534	0.0191877	0.013344	0.000570341	0.0135211	0.96245	LOC105375613	XR_007078071 XR_928274	downstream	downstream	160755	NA	NA	NA	2	NA	+	2287	NA	105375613	72182
49943	chr12	35136253	0.748024	0.533091	0.214932	0.0624108	3.44383	0.0175533	0.0126659	0.000573538	0.0135897	0.967229	LINC02963	NR_185896	upstream	upstream	916816	NA	NA	NA	3	NA	-	28404	NA	123706542	105725
48005	chr11	17476518	0.527383	0.213236	0.314147	0.091268	3.44203	0.0181087	0.0129113	0.000577364	0.0136659	0.990524	LOC124902641	XR_007062609	promoter	promoter	14	NA	NA	NA	2	NA	+	15836	NA	124902641	110964
48006	chr11	17476522	0.527383	0.213236	0.314147	0.091268	3.44203	0.0181087	0.0129113	0.000577364	0.0136659	0.990524	LOC124902641	XR_007062609	promoter	promoter	10	NA	NA	NA	2	NA	+	15836	NA	124902641	110964
15361	chr3	90881680	0.288314	0.622124	-0.33381	0.0969863	-3.44183	0.0183518	0.0127848	0.000577799	0.0136726	0.992044	LOC101930420	NM_001393576 NR_172933	downstream	downstream	535176	NA	NA	NA	3	NA	-	43308	NA	101930420	43616
39304	chr8	85821550	0.735602	0.436766	0.298835	0.086879	3.43967	0.0185667	0.0144388	0.000582419	0.0137565	0.988952	LOC124901971	XR_007060987 XR_007079192	upstream	upstream	4708	NA	NA	NA	4	NA	+	82362	NA	124901971	109602
9947	chr1	228620009	0.721499	0.420095	0.301404	0.0876922	3.43706	0.0181087	0.0129113	0.00058806	0.0138787	0.989185	RNA5S5	NR_023367	promoter	promoter	659	NA	NA	NA	1	NA	-	118	NA	100169756	5898
77291	chr21	8398990	0.507043	0.297214	0.20983	0.0611459	3.43162	0.0186985	0.0126316	0.000599979	0.0141116	0.963768	RNA5-8SN3	NR_146153	downstream	downstream	3383	NA	NA	NA	1	NA	+	152	NA	109910381	94550
56200	chr14	19435782	0.10773	0.503957	-0.396226	0.115536	-3.42945	0.0181087	0.0129113	0.000604801	0.0142139	0.994834	POTEG	NM_001005356 NM_001005357 NM_207513 NP_001005356 NR_027480	promoter	promoter	1441	NA	NA	NA	12	NA	-	31468	NA	404785	199870
66021	chr18	20922271	0.248748	0.523963	-0.275216	0.0803005	-3.42732	0.0194863	0.0129113	0.000609565	0.0143183	0.985447	ROCK1	NM_005406 NP_005397	downstream	downstream	32599	NA	NA	NA	2	NA	-	1580	NA	6093	253332
77345	chr21	8399903	0.370499	0.146417	0.224082	0.0653906	3.42683	0.0181087	0.0126316	0.000610678	0.0143369	0.971123	RNA5-8SN3	NR_146153	downstream	downstream	4296	NA	NA	NA	1	NA	+	152	NA	109910381	94550
64366	chr17	73449870	0.295246	0.727588	-0.432343	0.126338	-3.4221	0.0177673	0.0129113	0.000621392	0.0145519	0.995751	SDK2	NM_001144952 NM_019064 NP_001138424 XM_011524914 XM_011524915 XM_011524916 XM_047436313 XM_054316534 XM_054316535 XM_054316536 XM_054316537 XP_011523216 XP_011523217 XP_011523218 XP_047292269 XP_054172509 XP_054172510 XP_054172511 XP_054172512	upstream	upstream	12101	NA	NA	NA	33	NA	-	80399	NA	54549	227526
64367	chr17	73449876	0.295246	0.727588	-0.432343	0.126338	-3.4221	0.0177673	0.0129113	0.000621392	0.0145519	0.995751	SDK2	NM_001144952 NM_019064 NP_001138424 XM_011524914 XM_011524915 XM_011524916 XM_047436313 XM_054316534 XM_054316535 XM_054316536 XM_054316537 XP_011523216 XP_011523217 XP_011523218 XP_047292269 XP_054172509 XP_054172510 XP_054172511 XP_054172512	upstream	upstream	12107	NA	NA	NA	33	NA	-	80399	NA	54549	227526
64368	chr17	73449908	0.295246	0.727588	-0.432343	0.126338	-3.4221	0.0177673	0.0129113	0.000621392	0.0145519	0.995751	SDK2	NM_001144952 NM_019064 NP_001138424 XM_011524914 XM_011524915 XM_011524916 XM_047436313 XM_054316534 XM_054316535 XM_054316536 XM_054316537 XP_011523216 XP_011523217 XP_011523218 XP_047292269 XP_054172509 XP_054172510 XP_054172511 XP_054172512	upstream	upstream	12139	NA	NA	NA	33	NA	-	80399	NA	54549	227526
64364	chr17	73449836	0.295246	0.727588	-0.432343	0.12635	-3.42179	0.0186333	0.0129113	0.000622105	0.0145632	0.995748	SDK2	NM_001144952 NM_019064 NP_001138424 XM_011524914 XM_011524915 XM_011524916 XM_047436313 XM_054316534 XM_054316535 XM_054316536 XM_054316537 XP_011523216 XP_011523217 XP_011523218 XP_047292269 XP_054172509 XP_054172510 XP_054172511 XP_054172512	upstream	upstream	12067	NA	NA	NA	33	NA	-	80399	NA	54549	227526
13487	chr2	94152007	0.462701	0.80223	-0.339529	0.0992582	-3.42066	0.0182818	0.0131248	0.000624683	0.0146121	0.992098	BMS1P23	NR_146105 NR_146106 NR_146107 NR_146108 NR_146109 NR_146110	downstream	downstream	46140	NA	NA	NA	2	NA	-	2334	NA	728034	276636
47307	chr10	133681116	0.746692	0.487184	0.259508	0.0759062	3.4188	0.0187257	0.0129113	0.00062899	0.0147013	0.982197	FRG2B	NM_001080998 NP_001074467	upstream	upstream	54321	NA	NA	NA	4	NA	-	2900	NA	441581	207022
1386	chr1	75135149	0.488111	0.759536	-0.271425	0.0793991	-3.41849	0.0181087	0.0129113	0.000629702	0.0147141	0.984577	LHX8	NM_001001933 NM_001256114 NP_001001933 NP_001243043 XM_017001316 XM_017001317 XM_047421040 XM_054336668 XM_054336669 XP_016856805 XP_016856806 XP_047276996 XP_054192643 XP_054192644	inside intron	inside	761	inside intron	-448	1	9	inside transcription region	+	27145	NA	431707	203274
70521	chr20	26932090	0.412118	0.821324	-0.409205	0.119734	-3.41761	0.0173926	0.0126316	0.000631739	0.014754	0.995105	LOC124904967	XR_007067751	upstream	upstream	680544	NA	NA	NA	2	NA	-	2001	NA	124904967	114846
87510	chrX	115864971	0.494123	0.702092	-0.20797	0.0608746	-3.41637	0.0170263	0.0129113	0.000634627	0.0148092	0.961939	DANT1	NR_147172 NR_147173	inside intron	inside	22327	inside intron	-21789	3	4	inside transcription region	+	62820	NA	106029310	83703
47253	chr10	133671098	0.674923	0.481977	0.192946	0.056478	3.41631	0.0172488	0.0126099	0.000634763	0.0148092	0.950088	FRG2B	NM_001080998 NP_001074467	upstream	upstream	44303	NA	NA	NA	4	NA	-	2900	NA	441581	207022
87509	chrX	115864968	0.494123	0.702092	-0.20797	0.0608799	-3.41606	0.0179941	0.0129113	0.000635332	0.0148184	0.961926	DANT1	NR_147172 NR_147173	inside intron	inside	22324	inside intron	-21786	3	4	inside transcription region	+	62820	NA	106029310	83703
77304	chr21	8399073	0.510851	0.309312	0.20154	0.0589988	3.416	0.0175353	0.0130419	0.000635489	0.0148184	0.957379	RNA5-8SN3	NR_146153	downstream	downstream	3466	NA	NA	NA	1	NA	+	152	NA	109910381	94550
23914	chr5	17523436	0.600964	0.395422	0.205542	0.0601805	3.41542	0.0424703	0.0134409	0.00063683	0.0148365	0.960264	TAF11L4	NM_001401697 NP_001388626	close to 3'	close to 3'	1635	NA	NA	NA	1	NA	+	596	NA	391746	194632
47315	chr10	133681212	0.753687	0.486302	0.267385	0.0783515	3.41264	0.0187004	0.0129113	0.000643368	0.0149574	0.983676	FRG2B	NM_001080998 NP_001074467	upstream	upstream	54417	NA	NA	NA	4	NA	-	2900	NA	441581	207022
38032	chr8	85655369	0.413475	0.648952	-0.235477	0.0690021	-3.4126	0.0185372	0.0129113	0.000643456	0.0149574	0.975199	LOC105375937	XR_007079188 XR_929129	downstream	downstream	130847	NA	NA	NA	3	NA	+	10240	NA	105375937	72999
15129	chr3	82742689	0.676291	0.224417	0.451874	0.132472	3.41108	0.0181087	0.0129113	0.000647064	0.0150023	0.996064	LINC02008	NR_147146	downstream	downstream	326846	NA	NA	NA	2	NA	+	458	NA	105377180	75782
15130	chr3	82742691	0.676291	0.224417	0.451874	0.132472	3.41108	0.0181087	0.0129113	0.000647064	0.0150023	0.996064	LINC02008	NR_147146	downstream	downstream	326848	NA	NA	NA	2	NA	+	458	NA	105377180	75782
15131	chr3	82742697	0.676291	0.224417	0.451874	0.132472	3.41108	0.0181087	0.0129113	0.000647064	0.0150023	0.996064	LINC02008	NR_147146	downstream	downstream	326854	NA	NA	NA	2	NA	+	458	NA	105377180	75782
15132	chr3	82742704	0.676291	0.224417	0.451874	0.132472	3.41108	0.0181087	0.0129113	0.000647064	0.0150023	0.996064	LINC02008	NR_147146	downstream	downstream	326861	NA	NA	NA	2	NA	+	458	NA	105377180	75782
15133	chr3	82742714	0.676291	0.224417	0.451874	0.132472	3.41108	0.0181087	0.0129113	0.000647064	0.0150023	0.996064	LINC02008	NR_147146	downstream	downstream	326871	NA	NA	NA	2	NA	+	458	NA	105377180	75782
15134	chr3	82742753	0.676291	0.224417	0.451874	0.132472	3.41108	0.0181087	0.0129113	0.000647064	0.0150023	0.996064	LINC02008	NR_147146	downstream	downstream	326910	NA	NA	NA	2	NA	+	458	NA	105377180	75782
38443	chr8	85778152	0.254137	0.528915	-0.274778	0.0805955	-3.40935	0.0185286	0.0126316	0.000651183	0.0150822	0.984945	LOC124901971	XR_007060987 XR_007079192	upstream	upstream	48106	NA	NA	NA	4	NA	+	82362	NA	124901971	109602
52287	chr13	16758859	0.608426	0.24163	0.366796	0.107622	3.40819	0.0164883	0.0126316	0.000653961	0.0151315	0.99342	FAM230C	NR_027278	upstream	upstream	1436389	NA	NA	NA	4	NA	+	32839	NA	26080	159034
52288	chr13	16758868	0.608426	0.24163	0.366796	0.107625	3.40808	0.0164883	0.0130043	0.000654214	0.0151315	0.993418	FAM230C	NR_027278	upstream	upstream	1436380	NA	NA	NA	4	NA	+	32839	NA	26080	159034
65770	chr18	17662470	0.538098	0.84342	-0.305322	0.0895867	-3.40812	0.0166236	0.0130699	0.000654117	0.0151315	0.989047	LOC644669	NR_027417	upstream	upstream	2331957	NA	NA	NA	2	NA	-	4718	NA	644669	260746
47257	chr10	133671179	0.657169	0.46168	0.195489	0.0574195	3.40458	0.0168022	0.0126751	0.000662669	0.0152849	0.951845	FRG2B	NM_001080998 NP_001074467	upstream	upstream	44384	NA	NA	NA	4	NA	-	2900	NA	441581	207022
23916	chr5	17523542	0.589803	0.377533	0.21227	0.0624082	3.40131	0.0777273	0.0210145	0.000670636	0.0154488	0.963987	TAF11L5	NM_001401699 NP_001388628	promoter	promoter	1693	NA	NA	NA	1	NA	+	596	NA	646066	261927
55784	chr13	28820617	0.450068	0.206071	0.243998	0.0717951	3.39853	0.0194243	0.0129113	0.000677485	0.0155905	0.977556	MTUS2	NM_001033602 NM_001366650 NM_001366651 NM_001384605 NM_001384606 NM_015233 NP_001028774 NP_001353579 NP_001353580 NP_001371534 NP_001371535 NP_056048 XM_011535019 XM_011535022 XM_017020500 XM_017020501 XM_024449335 XM_047430227 XM_047430228 XM_047430229 XM_054374343 XM_054374344 XM_054374345 XM_054374346 XM_054374347 XM_054374348 XM_054374349 XM_054374350 XP_011533321 XP_011533324 XP_016875989 XP…	inside intron	inside	278	inside intron	-5	1	16	5' UTR	+	685608	NA	23281	148333
64201	chr17	50130223	0.799017	0.479996	0.319021	0.0939127	3.39699	0.0181087	0.0129113	0.00068131	0.0156705	0.990158	SAMD14	NM_001257359 NM_174920 NP_001244288 NP_777580 XM_017024322 XM_054315361 XP_016879811 XP_054171336	promoter	promoter	63	NA	NA	NA	10	NA	-	20120	NA	201191	137746
21807	chr4	50357657	0.638614	0.321626	0.316989	0.0933448	3.39589	0.0186407	0.0134804	0.000684054	0.0157174	0.989957	LOC101927209	XR_001741685 XR_001741686 XR_007058112 XR_007058113 XR_007058114 XR_007074614 XR_007074615 XR_007074616 XR_925288	downstream	downstream	1194175	NA	NA	NA	2	NA	+	44374	NA	101927209	28058
13923	chr2	130600075	0.332511	0.743073	-0.410562	0.12093	-3.39505	0.0172836	0.0126316	0.000686169	0.0157538	0.9949	CFC1	NM_001270420 NM_001270421 NM_032545 NP_001257349 NP_001257350 NP_115934 XM_011511486 XM_054343017 XP_011509788 XP_054198992	promoter	promoter	500	NA	NA	NA	4	NA	-	7407	NA	55997	239920
13925	chr2	130600138	0.332511	0.743073	-0.410562	0.120933	-3.39494	0.0172836	0.0130121	0.000686431	0.0157538	0.994898	CFC1	NM_001270420 NM_001270421 NM_032545 NP_001257349 NP_001257350 NP_115934 XM_011511486 XM_054343017 XP_011509788 XP_054198992	promoter	promoter	563	NA	NA	NA	4	NA	-	7407	NA	55997	239920
13926	chr2	130600141	0.332511	0.743073	-0.410562	0.120933	-3.39494	0.0172836	0.0130121	0.000686431	0.0157538	0.994898	CFC1	NM_001270420 NM_001270421 NM_032545 NP_001257349 NP_001257350 NP_115934 XM_011511486 XM_054343017 XP_011509788 XP_054198992	promoter	promoter	566	NA	NA	NA	4	NA	-	7407	NA	55997	239920
13927	chr2	130600145	0.332511	0.743073	-0.410562	0.120933	-3.39494	0.0172836	0.0130121	0.000686431	0.0157538	0.994898	CFC1	NM_001270420 NM_001270421 NM_032545 NP_001257349 NP_001257350 NP_115934 XM_011511486 XM_054343017 XP_011509788 XP_054198992	promoter	promoter	570	NA	NA	NA	4	NA	-	7407	NA	55997	239920
58409	chr16	9540930	0.121356	0.671681	-0.550325	0.16213	-3.39434	0.018369	0.0129113	0.000687933	0.0157782	0.997292	LOC132205950	NR_188388	promoter	promoter	1030	NA	NA	NA	6	NA	+	31965	NA	132205950	120240
28369	chr7	36223	0.848108	0.403029	0.445078	0.131164	3.39329	0.0181087	0.0129113	0.000690576	0.0158267	0.995758	LOC105375112	XM_011515664 XM_011547362 XM_011547363 XM_024452531 XM_047442938 XM_047442939 XM_047442940 XM_047442941 XM_047443203 XM_047445038 XP_011513966 XP_011545664 XP_011545665 XP_024308299 XP_047298894 XP_047298895 XP_047298896 XP_047298897 XP_047299159 XP_047300994 XR_002956528 XR_007068768 XR_007068769 XR_007068770 XR_007069133 XR_007069134 XR_007069135 XR_007078150 XR_007078151 XR_007078152 XR_007078…	inside intron	inside	422	inside intron	362	1	3	inside transcription region	-	3155	NA	105375112	70933
21796	chr4	50357308	0.674871	0.441417	0.233454	0.068852	3.39067	0.0189118	0.0125974	0.00069723	0.0159506	0.973706	LOC101927209	XR_001741685 XR_001741686 XR_007058112 XR_007058113 XR_007058114 XR_007074614 XR_007074615 XR_007074616 XR_925288	downstream	downstream	1193826	NA	NA	NA	2	NA	+	44374	NA	101927209	28058
17824	chr4	9331547	0.154689	0.404305	-0.249616	0.0736281	-3.39022	0.0195175	0.0129113	0.000698354	0.0159722	0.978927	USP17L25	NM_001242326 NP_001229255	close to 3'	close to 3'	1636	NA	NA	NA	1	NA	+	1592	NA	728373	277532
40574	chr9	43764213	0.759414	0.550736	0.208678	0.0616623	3.38421	0.344893	0.0140509	0.000713826	0.0162762	0.961006	LOC102724904	NR_160669	downstream	downstream	635245	NA	NA	NA	2	NA	+	2601	NA	102724904	50811
26804	chr6	59057125	0.765895	0.526518	0.239377	0.0707597	3.38295	0.553837	0.0139399	0.000717113	0.0163386	0.975565	LOC124901336	XR_007059628	upstream	upstream	1018739	NA	NA	NA	2	NA	-	4804	NA	124901336	108641
69981	chr19	57073036	0.19764	0.671681	-0.474041	0.140189	-3.38144	0.0181087	0.0129113	0.000721074	0.016408	0.996207	LOC105372475	XR_007089283 XR_936111	promoter	promoter	1553	NA	NA	NA	3	NA	+	5704	NA	105372475	63930
9816	chr1	228614955	0.71379	0.44106	0.27273	0.0807798	3.37621	0.0179746	0.0129113	0.00073491	0.0166678	0.983755	RNA5S3	NR_023365	promoter	promoter	87	NA	NA	NA	1	NA	-	118	NA	100169754	5896
9817	chr1	228614957	0.71379	0.44106	0.27273	0.0807798	3.37621	0.0179746	0.0129113	0.00073491	0.0166678	0.983755	RNA5S3	NR_023365	promoter	promoter	89	NA	NA	NA	1	NA	-	118	NA	100169754	5896
15223	chr3	90846598	0.869695	0.336233	0.533462	0.158043	3.37542	0.0181087	0.0129113	0.000737033	0.0167006	0.996984	LOC101930420	NM_001393576 NR_172933	downstream	downstream	570258	NA	NA	NA	3	NA	-	43308	NA	101930420	43616
49944	chr12	35136254	0.748024	0.533091	0.214932	0.0637001	3.37413	0.021147	0.0137167	0.000740501	0.0167521	0.964406	LINC02963	NR_185896	upstream	upstream	916817	NA	NA	NA	3	NA	-	28404	NA	123706542	105725
16597	chr3	163645411	0.281739	0.695641	-0.413902	0.122726	-3.37257	0.0177532	0.0129113	0.000744715	0.0168347	0.994746	LINC01192	NR_033945	upstream	upstream	283848	NA	NA	NA	8	NA	-	161940	NA	647107	262909
16598	chr3	163645419	0.281739	0.695641	-0.413902	0.122755	-3.37177	0.0200163	0.0129113	0.000746881	0.0168666	0.994737	LINC01192	NR_033945	upstream	upstream	283856	NA	NA	NA	8	NA	-	161940	NA	647107	262909
16599	chr3	163645428	0.281739	0.695641	-0.413902	0.122755	-3.37177	0.0200163	0.0129113	0.000746881	0.0168666	0.994737	LINC01192	NR_033945	upstream	upstream	283865	NA	NA	NA	8	NA	-	161940	NA	647107	262909
84287	chr22	11064600	0.115078	0.571046	-0.455968	0.135253	-3.37123	0.0183546	0.0129113	0.000748339	0.0168939	0.995774	FRG1FP	NR_132320	upstream	upstream	102907	NA	NA	NA	8	NA	-	19998	NA	102723780	47084
21805	chr4	50357648	0.638614	0.321626	0.316989	0.0940827	3.36926	0.0180843	0.0126199	0.000753706	0.0169907	0.98946	LOC101927209	XR_001741685 XR_001741686 XR_007058112 XR_007058113 XR_007058114 XR_007074614 XR_007074615 XR_007074616 XR_925288	downstream	downstream	1194166	NA	NA	NA	2	NA	+	44374	NA	101927209	28058
23445	chr4	190178145	0.282308	0.495209	-0.212901	0.0632112	-3.36808	0.0225504	0.0129113	0.000756926	0.0170547	0.962958	DUX4	NM_001205218 NM_001278056 NM_001293798 NM_001306068 NM_001363820 NP_001280727 NP_001292997 NP_001350749 NR_038191 NR_137167	inside intron	inside	2952	inside intron	-2860	1	3	inside transcription region	+	10749	NA	100288687	7515
21811	chr4	50358159	0.656214	0.458453	0.197761	0.0588014	3.36321	0.0272038	0.0129113	0.000770419	0.0173108	0.951801	LOC101927209	XR_001741685 XR_001741686 XR_007058112 XR_007058113 XR_007058114 XR_007074614 XR_007074615 XR_007074616 XR_925288	downstream	downstream	1194677	NA	NA	NA	2	NA	+	44374	NA	101927209	28058
1396	chr1	75135372	0.450216	0.733473	-0.283257	0.0842927	-3.3604	0.0181087	0.0129113	0.000778306	0.0174574	0.985152	LHX8	NM_001001933 NM_001256114 NP_001001933 NP_001243043 XM_017001316 XM_017001317 XM_047421040 XM_054336668 XM_054336669 XP_016856805 XP_016856806 XP_047276996 XP_054192643 XP_054192644	inside intron	inside	984	inside intron	-671	1	9	inside transcription region	+	27145	NA	431707	203274
56789	chr15	20311381	0.722288	0.168509	0.553778	0.164931	3.35764	0.0183437	0.0129113	0.000786122	0.0176062	0.997069	LOC124903442	XM_047433398 XM_047443237 XM_047443238 XM_047446556 XP_047289354 XP_047299193 XP_047299194 XP_047302512 XR_007069232 XR_007069233 XR_007069234 XR_007069235 XR_007069236	downstream	downstream	9874	NA	NA	NA	2	NA	+	7247	NA	124903442	112219
9912	chr1	228617121	0.815188	0.52976	0.285428	0.0850385	3.35646	0.0170096	0.0129113	0.000789485	0.0176683	0.985393	RNA5S4	NR_023366	promoter	promoter	12	NA	NA	NA	1	NA	-	118	NA	100169755	5897
9942	chr1	228619903	0.721499	0.420095	0.301404	0.0899347	3.35136	0.01882	0.0129113	0.000804152	0.0179427	0.987441	RNA5S5	NR_023367	promoter	promoter	553	NA	NA	NA	1	NA	-	118	NA	100169756	5898
55787	chr13	28820663	0.444921	0.206071	0.238851	0.0712695	3.35137	0.0185977	0.0129113	0.000804127	0.0179427	0.974308	MTUS2	NM_001033602 NM_001366650 NM_001366651 NM_001384605 NM_001384606 NM_015233 NP_001028774 NP_001353579 NP_001353580 NP_001371534 NP_001371535 NP_056048 XM_011535019 XM_011535022 XM_017020500 XM_017020501 XM_024449335 XM_047430227 XM_047430228 XM_047430229 XM_054374343 XM_054374344 XM_054374345 XM_054374346 XM_054374347 XM_054374348 XM_054374349 XM_054374350 XP_011533321 XP_011533324 XP_016875989 XP…	inside intron	inside	324	inside intron	-51	1	16	5' UTR	+	685608	NA	23281	148333
9961	chr1	228620805	0.773519	0.503957	0.269562	0.0804426	3.35099	0.0181087	0.0129113	0.000805234	0.0179624	0.982481	RNA5S6	NR_023368	close to 3'	close to 3'	760	NA	NA	NA	1	NA	-	118	NA	100169757	5899
66018	chr18	20922103	0.333586	0.598168	-0.264582	0.0789677	-3.35051	0.0185302	0.0129113	0.000806641	0.0179848	0.981429	ROCK1	NM_005406 NP_005397	downstream	downstream	32767	NA	NA	NA	2	NA	-	1580	NA	6093	253332
51187	chr12	132266259	0.367021	0.73877	-0.371749	0.110971	-3.34996	0.0181087	0.0129113	0.00080822	0.018011	0.992845	GALNT9	NM_001122636 NM_021808 NP_001116108 NP_068580	upstream	upstream	8517	NA	NA	NA	8	NA	-	61233	NA	50614	214217
56196	chr14	19435674	0.10773	0.503957	-0.396226	0.118332	-3.34844	0.0181826	0.0129113	0.000812672	0.0180877	0.993863	POTEG	NM_001005356 NM_001005357 NM_207513 NP_001005356 NR_027480	promoter	promoter	1333	NA	NA	NA	12	NA	-	31468	NA	404785	199870
56199	chr14	19435756	0.10773	0.503957	-0.396226	0.118332	-3.34844	0.0181826	0.0129113	0.000812672	0.0180877	0.993863	POTEG	NM_001005356 NM_001005357 NM_207513 NP_001005356 NR_027480	promoter	promoter	1415	NA	NA	NA	12	NA	-	31468	NA	404785	199870
2157	chr1	122528363	0.696521	0.369442	0.32708	0.0977037	3.34767	0.0241373	0.0128223	0.000814945	0.0181293	0.989948	EMBP1	NR_003955	downstream	downstream	990559	NA	NA	NA	6	NA	+	27104	NA	647121	262938
70899	chr20	27238209	0.812137	0.416369	0.395768	0.118268	3.34636	0.0195936	0.0124042	0.000818808	0.0181891	0.993819	LOC124904967	XR_007067751	upstream	upstream	986663	NA	NA	NA	2	NA	-	2001	NA	124904967	114846
13488	chr2	94152090	0.462701	0.80223	-0.339529	0.101461	-3.3464	0.0198229	0.0126316	0.000818694	0.0181891	0.99089	BMS1P23	NR_146105 NR_146106 NR_146107 NR_146108 NR_146109 NR_146110	downstream	downstream	46057	NA	NA	NA	2	NA	-	2334	NA	728034	276636
77301	chr21	8399060	0.510693	0.306587	0.204106	0.0609944	3.34631	0.0186895	0.0127508	0.000818948	0.0181891	0.956072	RNA5-8SN3	NR_146153	downstream	downstream	3453	NA	NA	NA	1	NA	+	152	NA	109910381	94550
77302	chr21	8399063	0.510693	0.306587	0.204106	0.0609944	3.34631	0.0186895	0.0127508	0.000818948	0.0181891	0.956072	RNA5-8SN3	NR_146153	downstream	downstream	3456	NA	NA	NA	1	NA	+	152	NA	109910381	94550
65920	chr18	17669738	0.62782	0.425497	0.202324	0.060558	3.34099	0.0156118	0.0141813	0.000834808	0.0184839	0.954456	LOC644669	NR_027417	upstream	upstream	2339225	NA	NA	NA	2	NA	-	4718	NA	644669	260746
36254	chr7	158148224	0.190838	0.389709	-0.198871	0.0595827	-3.33773	0.0186839	0.0129113	0.000844646	0.018674	0.951482	LOC105375613	XR_007078071 XR_928274	downstream	downstream	161055	NA	NA	NA	2	NA	+	2287	NA	105375613	72182
32008	chr7	58369707	0.55057	0.260346	0.290224	0.0869764	3.33681	0.0161404	0.0129113	0.000847466	0.0187317	0.985635	LOC102723842	XR_007060638 XR_007078118 XR_428160	upstream	upstream	501545	NA	NA	NA	2	NA	-	2389	NA	102723842	47269
55798	chr13	28820930	0.513949	0.199136	0.314813	0.094377	3.3357	0.0187572	0.0129113	0.000850859	0.0187974	0.988586	MTUS2	NM_001033602 NM_001366650 NM_001366651 NM_001384605 NM_001384606 NM_015233 NP_001028774 NP_001353579 NP_001353580 NP_001371534 NP_001371535 NP_056048 XM_011535019 XM_011535022 XM_017020500 XM_017020501 XM_024449335 XM_047430227 XM_047430228 XM_047430229 XM_054374343 XM_054374344 XM_054374345 XM_054374346 XM_054374347 XM_054374348 XM_054374349 XM_054374350 XP_011533321 XP_011533324 XP_016875989 XP…	inside intron	inside	591	inside intron	-318	1	16	5' UTR	+	685608	NA	23281	148333
11588	chr2	65903024	0.545178	0.168509	0.376669	0.113027	3.33256	0.0181087	0.0129113	0.000860502	0.0189917	0.992826	LINC02934	NR_187140 NR_187141	upstream	upstream	18905	NA	NA	NA	3	NA	+	162710	NA	105369168	56174
55783	chr13	28820554	0.437664	0.232301	0.205363	0.0616391	3.3317	0.0181087	0.0129113	0.000863175	0.0190366	0.956308	MTUS2	NM_001033602 NM_001366650 NM_001366651 NM_001384605 NM_001384606 NM_015233 NP_001028774 NP_001353579 NP_001353580 NP_001371534 NP_001371535 NP_056048 XM_011535019 XM_011535022 XM_017020500 XM_017020501 XM_024449335 XM_047430227 XM_047430228 XM_047430229 XM_054374343 XM_054374344 XM_054374345 XM_054374346 XM_054374347 XM_054374348 XM_054374349 XM_054374350 XP_011533321 XP_011533324 XP_016875989 XP…	inside exon	inside	215	inside exon	0	1	16	5' UTR	+	685608	NA	23281	148333
77176	chr21	8394227	0.526647	0.737813	-0.211166	0.0634052	-3.33043	0.0175965	0.0129113	0.000867132	0.0191004	0.960223	RNA5-8SN3	NR_146153	promoter	promoter	1380	NA	NA	NA	1	NA	+	152	NA	109910381	94550
37483	chr8	44625099	0.885912	0.126998	0.758914	0.227946	3.32935	0.0181878	0.0129537	0.000870481	0.0191506	0.99816	LOC105379397	XR_007078938 XR_007078939 XR_007078940 XR_949719 XR_949720 XR_949721	downstream	downstream	1121425	NA	NA	NA	2	NA	+	6071	NA	105379397	82152
53972	chr13	17642263	0.413993	0.693603	-0.27961	0.0839939	-3.32893	0.017371	0.0129113	0.000871802	0.0191749	0.98376	FAM230C	NR_027278	upstream	upstream	552985	NA	NA	NA	4	NA	+	32839	NA	26080	159034
47325	chr10	133683425	0.548728	0.3206	0.228128	0.0686131	3.32485	0.0174487	0.0129113	0.000884662	0.0194053	0.969078	FRG2B	NM_001080998 NP_001074467	upstream	upstream	56630	NA	NA	NA	4	NA	-	2900	NA	441581	207022
47321	chr10	133681449	0.753943	0.392141	0.361801	0.108865	3.32339	0.0171937	0.0129113	0.000889299	0.0194879	0.991921	FRG2B	NM_001080998 NP_001074467	upstream	upstream	54654	NA	NA	NA	4	NA	-	2900	NA	441581	207022
69078	chr19	37281355	0.845931	0.593409	0.252522	0.0761254	3.31718	0.0184375	0.0129113	0.000909303	0.0198486	0.977443	LOC284412	NR_029390	inside intron	inside	340	inside intron	48	1	3	inside transcription region	-	15765	NA	284412	168425
4335	chr1	124018004	0.385429	0.766994	-0.381565	0.115187	-3.31258	0.016836	0.0129113	0.000924403	0.0201363	0.99276	EMBP1	NR_003955	downstream	downstream	2480200	NA	NA	NA	6	NA	+	27104	NA	647121	262938
77174	chr21	8394190	0.541139	0.741828	-0.200689	0.0605845	-3.31255	0.0188346	0.0129113	0.000924508	0.0201363	0.95174	RNA5-8SN3	NR_146153	promoter	promoter	1417	NA	NA	NA	1	NA	+	152	NA	109910381	94550
23092	chr4	190088034	0.759336	0.503957	0.255379	0.0771082	3.31196	0.0197337	0.0129113	0.00092645	0.0201719	0.978054	DBET	NR_121644	downstream	downstream	22801	NA	NA	NA	1	NA	+	681	NA	100419743	9093
34408	chr7	102616823	0.338995	0.615773	-0.276778	0.0835958	-3.3109	0.0184211	0.0129113	0.000929956	0.0202156	0.982774	RASA4	NM_001079877 NM_006989 NP_001073346 NP_008920 XM_047419701 XM_047419702 XM_047419703 XM_047419704 XM_047419705 XM_047419706 XM_047419707 XM_047419708 XM_047419709 XM_047444980 XM_047444981 XM_047444982 XM_047444983 XM_047444984 XM_047444985 XM_047444986 XM_047444987 XM_047444988 XM_047444989 XM_047444990 XP_047275657 XP_047275658 XP_047275659 XP_047275660 XP_047275661 XP_047275662 XP_047275663 XP…	promoter	promoter	67	NA	NA	NA	3	NA	-	7681	NA	10156	25392
34409	chr7	102616843	0.338995	0.615773	-0.276778	0.0835958	-3.3109	0.0184211	0.0129113	0.000929956	0.0202156	0.982774	RASA4	NM_001079877 NM_006989 NP_001073346 NP_008920 XM_047419701 XM_047419702 XM_047419703 XM_047419704 XM_047419705 XM_047419706 XM_047419707 XM_047419708 XM_047419709 XM_047444980 XM_047444981 XM_047444982 XM_047444983 XM_047444984 XM_047444985 XM_047444986 XM_047444987 XM_047444988 XM_047444989 XM_047444990 XP_047275657 XP_047275658 XP_047275659 XP_047275660 XP_047275661 XP_047275662 XP_047275663 XP…	promoter	promoter	87	NA	NA	NA	3	NA	-	7681	NA	10156	25392
34410	chr7	102616849	0.338995	0.615773	-0.276778	0.0835958	-3.3109	0.0184211	0.0129113	0.000929956	0.0202156	0.982774	RASA4	NM_001079877 NM_006989 NP_001073346 NP_008920 XM_047419701 XM_047419702 XM_047419703 XM_047419704 XM_047419705 XM_047419706 XM_047419707 XM_047419708 XM_047419709 XM_047444980 XM_047444981 XM_047444982 XM_047444983 XM_047444984 XM_047444985 XM_047444986 XM_047444987 XM_047444988 XM_047444989 XM_047444990 XP_047275657 XP_047275658 XP_047275659 XP_047275660 XP_047275661 XP_047275662 XP_047275663 XP…	promoter	promoter	93	NA	NA	NA	3	NA	-	7681	NA	10156	25392
48002	chr11	17476465	0.52902	0.21643	0.312589	0.0944296	3.31029	0.0181087	0.0129113	0.000931998	0.0202387	0.987823	LOC124902641	XR_007062609	promoter	promoter	67	NA	NA	NA	2	NA	+	15836	NA	124902641	110964
48003	chr11	17476478	0.52902	0.21643	0.312589	0.0944296	3.31029	0.0181087	0.0129113	0.000931998	0.0202387	0.987823	LOC124902641	XR_007062609	promoter	promoter	54	NA	NA	NA	2	NA	+	15836	NA	124902641	110964
48004	chr11	17476481	0.52902	0.21643	0.312589	0.0944296	3.31029	0.0181087	0.0129113	0.000931998	0.0202387	0.987823	LOC124902641	XR_007062609	promoter	promoter	51	NA	NA	NA	2	NA	+	15836	NA	124902641	110964
70559	chr20	26937871	0.892046	0.44496	0.447085	0.135069	3.31005	0.0163328	0.0126939	0.000932778	0.0202474	0.994936	LOC124904967	XR_007067751	upstream	upstream	686325	NA	NA	NA	2	NA	-	2001	NA	124904967	114846
85155	chrX	24681290	0.689892	0.294302	0.39559	0.119535	3.30941	0.0181087	0.0129113	0.000934914	0.020279	0.993315	PCYT1B	NM_001163264 NM_001163265 NM_004845 NP_001156736 NP_001156737 NP_004836 XM_017029977 XM_054328177 XP_016885466 XP_054184152	upstream	upstream	8613	NA	NA	NA	8	NA	-	114590	NA	9468	320036
85156	chrX	24681307	0.689892	0.294302	0.39559	0.119535	3.30941	0.0181087	0.0129113	0.000934914	0.020279	0.993315	PCYT1B	NM_001163264 NM_001163265 NM_004845 NP_001156736 NP_001156737 NP_004836 XM_017029977 XM_054328177 XP_016885466 XP_054184152	upstream	upstream	8630	NA	NA	NA	8	NA	-	114590	NA	9468	320036
69701	chr19	50107759	0.729026	0.52263	0.206396	0.0623914	3.30809	0.0186586	0.0126316	0.000939344	0.0203653	0.955932	ZNF473CR	NR_027257 NR_138096	downstream	downstream	32636	NA	NA	NA	2	NA	+	779	NA	400710	196895
68813	chr19	36302599	0.512391	0.733473	-0.221082	0.0668548	-3.3069	0.0195473	0.0129113	0.000943336	0.0204271	0.96494	LOC100134317	NR_029389	promoter	promoter	1965	NA	NA	NA	3	NA	+	8104	NA	100134317	5634
16044	chr3	92959571	0.701458	0.474261	0.227198	0.0687286	3.30572	0.017472	0.013239	0.000947332	0.0204987	0.967896	PROS1	NM_000313 NM_001314077 NP_000304 NP_001301006 XM_054347264 XP_054203239	downstream	downstream	926842	NA	NA	NA	5	NA	-	9410	NA	5627	240843
70900	chr20	27238218	0.812137	0.416369	0.395768	0.119736	3.30534	0.0183439	0.0124042	0.000948627	0.0205168	0.993265	LOC124904967	XR_007067751	upstream	upstream	986672	NA	NA	NA	2	NA	-	2001	NA	124904967	114846
85184	chrX	31431419	0.387282	0.791483	-0.404202	0.122389	-3.3026	0.0181087	0.0129113	0.000957915	0.02068	0.993551	DMD	NM_000109 NM_004006 NM_004007 NM_004009 NM_004010 NM_004011 NM_004012 NM_004013 NM_004014 NM_004015 NM_004016 NM_004017 NM_004018 NM_004019 NM_004020 NM_004021 NM_004022 NM_004023 NP_000100 NP_003997 NP_004000 NP_004001 NP_004002 NP_004003 NP_004004 NP_004005 NP_004006 NP_004007 NP_004008 NP_004009 NP_004010 NP_004011 NP_004012 NP_004013 NP_004014 XM_006724468 XM_006724469 XM_006724470 XM_0067244…	inside intron	inside	4315	inside intron	4132	1	20	inside transcription region	-	316495	NA	1756	133692
55789	chr13	28820706	0.430675	0.215214	0.215461	0.0652439	3.3024	0.0189205	0.0129113	0.000958605	0.0206827	0.961611	MTUS2	NM_001033602 NM_001366650 NM_001366651 NM_001384605 NM_001384606 NM_015233 NP_001028774 NP_001353579 NP_001353580 NP_001371534 NP_001371535 NP_056048 XM_011535019 XM_011535022 XM_017020500 XM_017020501 XM_024449335 XM_047430227 XM_047430228 XM_047430229 XM_054374343 XM_054374344 XM_054374345 XM_054374346 XM_054374347 XM_054374348 XM_054374349 XM_054374350 XP_011533321 XP_011533324 XP_016875989 XP…	inside intron	inside	367	inside intron	-94	1	16	5' UTR	+	685608	NA	23281	148333
55790	chr13	28820708	0.430675	0.215214	0.215461	0.0652439	3.3024	0.0189205	0.0129113	0.000958605	0.0206827	0.961611	MTUS2	NM_001033602 NM_001366650 NM_001366651 NM_001384605 NM_001384606 NM_015233 NP_001028774 NP_001353579 NP_001353580 NP_001371534 NP_001371535 NP_056048 XM_011535019 XM_011535022 XM_017020500 XM_017020501 XM_024449335 XM_047430227 XM_047430228 XM_047430229 XM_054374343 XM_054374344 XM_054374345 XM_054374346 XM_054374347 XM_054374348 XM_054374349 XM_054374350 XP_011533321 XP_011533324 XP_016875989 XP…	inside intron	inside	369	inside intron	-96	1	16	5' UTR	+	685608	NA	23281	148333
55786	chr13	28820647	0.435435	0.204549	0.230886	0.0701501	3.29132	0.0185795	0.0129113	0.000997186	0.0213965	0.968967	MTUS2	NM_001033602 NM_001366650 NM_001366651 NM_001384605 NM_001384606 NM_015233 NP_001028774 NP_001353579 NP_001353580 NP_001371534 NP_001371535 NP_056048 XM_011535019 XM_011535022 XM_017020500 XM_017020501 XM_024449335 XM_047430227 XM_047430228 XM_047430229 XM_054374343 XM_054374344 XM_054374345 XM_054374346 XM_054374347 XM_054374348 XM_054374349 XM_054374350 XP_011533321 XP_011533324 XP_016875989 XP…	inside intron	inside	308	inside intron	-35	1	16	5' UTR	+	685608	NA	23281	148333
87507	chrX	115864911	0.493606	0.709573	-0.215967	0.0656947	-3.28744	0.01807	0.0129113	0.00101104	0.0216366	0.961239	DANT1	NR_147172 NR_147173	inside intron	inside	22267	inside intron	-21729	3	4	inside transcription region	+	62820	NA	106029310	83703
64202	chr17	50130235	0.80229	0.503957	0.298333	0.0907933	3.28585	0.0181087	0.0129113	0.00101676	0.0217125	0.985541	SAMD14	NM_001257359 NM_174920 NP_001244288 NP_777580 XM_017024322 XM_054315361 XP_016879811 XP_054171336	promoter	promoter	75	NA	NA	NA	10	NA	-	20120	NA	201191	137746
64203	chr17	50130281	0.80229	0.503957	0.298333	0.0907933	3.28585	0.0181087	0.0129113	0.00101676	0.0217125	0.985541	SAMD14	NM_001257359 NM_174920 NP_001244288 NP_777580 XM_017024322 XM_054315361 XP_016879811 XP_054171336	promoter	promoter	121	NA	NA	NA	10	NA	-	20120	NA	201191	137746
[truncated: 239 more rows]

## Sheet: 2.DMLs_5hmC_Diff.vs.Spheres
Table S2
[truncated: 160 more rows]

## Sheet: 3.KYCG_5mC_hyper_in_Diff
Table S3
QFile	Query	dbname	target	N_univ	nQ	nD	overlap	estimate	Beta	Depth	P.Value	FDR	p.value	log10.p.value
[truncated: 242 more rows]

## Sheet: 4.KYCG_5mC_hyper_in_Spheres
Table S4
[truncated: 288 more rows]

## Sheet: 5.KYCG_5hmC_hyper_in_Diff
Table S5
[truncated: 1,387 more rows]

## Sheet: 6.KYCG_5hmC_hyper_in_Spheres
Table S6
[truncated: 10 more rows]

## Sheet: 7_MIRA_Spheres.vs.Diff
Table S7
[truncated: 134 more rows]
